# Supplementary material for: Student learning performance prediction based on online behavior: an empirical study during the COVID-19 pandemic
Source: PeerJ Comput Sci. 2023 Nov 17;9:e1699. doi: 10.7717/peerj-cs.1699 (PMC10703107; doi:10.7717/peerj-cs.1699)
Supplement: Supplemental Information 1 — Students’learning behavior, campus attributes and final exam score. [file peerj-cs-09-1699-s001.csv]

id	department_id	major_id	class_id	clazz_id	job_num	videojob_num	videojob_time	pv	special_time	final score
0	2	15	44	3	43	13	13	68	0	87
1	6	20	47	3	38	12	12	67	0	92
2	12	38	56	5	44	13	13	69	0	88
3	12	38	56	5	45	13	13	78	0	92
4	12	38	56	5	45	13	13	41	0	92
5	12	38	55	5	44	13	13	37	0	89
6	12	38	55	5	45	13	13	42	0	89
7	12	38	54	4	44	13	13	43	0	94
8	12	38	56	4	44	13	13	46	0	91
9	12	38	54	4	45	13	13	79	0	92
10	12	38	55	4	45	13	13	84	0	91
11	12	38	54	5	44	13	13	40	0	92
12	12	38	56	4	44	13	13	61	0	93
13	12	38	54	4	45	13	13	173	0	93
14	12	38	56	4	45	13	13	154	0	94
15	12	38	56	4	45	13	13	96	0	91
16	12	38	56	4	45	13	13	120	0	92
17	12	38	55	5	42	13	13	71	0	91
18	12	39	43	5	45	13	13	177	0	94
19	12	39	43	5	45	13	13	101	0	91
20	12	39	43	5	45	13	13	111	0	91
21	12	39	43	5	45	13	13	86	0	93
22	12	39	43	5	44	13	13	46	0	89
23	1	0	0	0	40	12	12	57	0	77
24	1	28	1	2	45	13	13	86	0	73
25	1	28	1	3	44	13	13	93	0	94
26	1	5	2	0	45	13	13	71	0	94
27	1	5	24	0	42	10	10	104	0	94
28	1	5	24	0	45	13	13	111	0	93
29	1	5	2	0	45	13	13	51	0	92
30	1	5	14	0	45	13	13	58	0	93
31	1	5	14	0	45	13	13	70	0	92
32	1	5	24	1	45	13	13	74	0	93
33	1	3	4	0	41	12	12	134	145	94
34	1	5	2	0	45	13	13	142	0	95
35	1	3	4	0	45	13	13	106	0	94
36	1	5	14	0	45	13	13	64	0	93
37	1	5	3	1	38	12	12	48	0	93
38	1	3	4	0	41	12	12	47	0	92
39	1	3	5	0	45	13	13	63	0	95
40	1	3	6	0	45	13	13	58	0	92
41	1	3	4	0	45	13	13	74	120	94
42	1	3	7	1	44	13	13	60	0	96
43	1	3	7	1	34	4	4	48	0	89
44	1	3	4	0	43	13	13	94	0	94
45	1	3	5	1	45	13	13	81	120	96
46	1	3	6	0	31	7	7	59	0	85
47	1	3	8	0	39	11	11	45	0	91
48	1	3	8	0	45	13	13	139	0	92
49	1	3	27	1	38	11	11	92	120	84
50	1	3	27	1	45	13	13	49	0	84
51	1	3	27	0	45	13	13	70	0	94
52	1	3	8	0	44	13	13	51	0	91
53	1	14	9	1	43	13	13	49	0	94
54	2	15	57	3	38	12	12	45	0	88
55	2	15	11	3	35	10	10	32	0	88
56	2	15	57	3	33	7	7	34	0	73
57	2	15	10	3	43	13	13	45	0	91
58	2	15	57	3	43	13	13	54	0	90
59	2	15	11	3	27	2	2	34	0	78
60	2	15	11	3	44	13	13	79	0	94
61	2	15	12	3	40	12	12	27	0	90
62	2	15	12	3	45	13	13	91	141	93
63	2	15	11	3	45	13	13	86	0	92
64	2	15	11	3	44	12	12	92	0	92
65	2	15	12	3	45	13	13	44	0	92
66	2	15	12	3	45	13	13	64	0	93
67	2	15	12	2	32	7	7	63	0	89
68	2	15	57	3	45	13	13	57	120	94
69	2	15	12	3	44	13	13	46	0	91
70	2	15	12	3	43	12	12	60	0	94
71	2	15	11	2	40	11	11	45	0	64
72	2	8	38	3	45	13	13	34	0	94
73	2	8	38	3	45	13	13	60	0	92
74	2	8	38	3	45	13	13	50	0	92
75	9	30	28	1	43	13	13	164	0	92
76	9	30	28	1	44	13	13	41	0	94
77	9	30	28	1	42	12	12	59	0	88
78	9	31	29	1	41	12	12	37	0	90
79	9	31	58	1	40	12	12	59	0	92
80	9	31	58	1	43	13	13	115	0	90
81	9	31	29	1	45	13	13	39	0	94
82	9	31	29	1	45	13	13	88	136	93
83	9	31	29	0	43	13	13	57	0	90
84	7	16	30	3	45	13	13	85	0	93
85	5	24	13	4	45	13	13	79	0	94
86	5	24	13	4	40	12	12	66	0	93
87	5	24	13	4	45	13	13	50	0	88
88	5	24	13	4	45	13	13	90	0	93
89	5	24	13	4	45	13	13	156	0	93
90	12	38	55	4	45	13	13	49	0	95
91	12	38	55	5	45	13	13	76	0	89
92	1	3	6	0	43	13	13	50	0	90
93	8	40	45	5	45	13	13	34	0	93
94	8	40	45	5	43	13	13	38	0	91
95	12	38	60	4	45	13	13	41	0	92
96	12	38	60	4	44	13	13	71	0	93
97	12	38	60	4	45	13	13	188	131	95
98	12	38	60	4	45	13	13	53	0	71
99	12	38	61	5	39	10	10	56	0	92
100	12	38	61	5	45	13	13	111	0	94
101	12	38	61	5	45	13	13	48	0	92
102	13	45	50	4	43	13	13	61	0	91
103	3	10	39	5	43	13	13	55	0	91
104	13	45	46	4	45	13	13	81	0	93
105	13	45	46	4	43	12	12	79	0	95
106	13	44	63	5	45	13	13	120	123	95
107	13	45	50	4	40	12	12	17	0	92
108	13	41	65	4	33	10	10	51	0	87
109	13	41	65	5	45	13	13	26	0	87
110	12	43	66	4	43	13	13	59	0	94
111	1	28	15	3	36	10	10	56	0	83
112	1	28	15	3	37	9	9	37	0	88
113	1	28	15	3	41	12	12	31	0	89
114	1	28	15	3	45	13	13	103	0	95
115	0	2	26	2	44	12	12	69	125	93
116	0	2	31	2	45	13	13	70	0	95
117	0	2	31	2	41	12	12	71	0	87
118	0	2	26	3	45	13	13	105	1502	92
119	0	2	26	2	40	12	12	51	0	94
120	0	2	26	2	44	13	13	209	0	91
121	0	2	31	2	44	13	13	69	0	93
122	0	2	31	3	45	13	13	150	0	92
123	10	35	68	2	45	13	13	64	120	91
124	6	20	53	3	41	12	12	98	0	92
125	6	19	70	2	41	10	10	27	0	88
126	6	19	70	3	44	13	13	61	0	92
127	6	19	71	2	45	13	13	89	0	95
128	6	22	48	2	45	13	13	78	0	94
129	6	19	70	2	43	13	13	70	443	83
130	6	19	70	2	42	13	13	37	0	90
131	6	22	69	2	45	13	13	60	0	90
132	6	19	70	2	45	13	13	96	0	91
133	6	19	70	2	45	13	13	88	0	92
134	6	19	71	2	45	13	13	78	0	92
135	6	19	71	3	43	13	13	44	0	91
136	6	20	47	3	45	13	13	98	0	93
137	2	18	72	2	36	7	7	21	0	80
138	2	18	72	3	41	12	12	66	0	90
139	2	8	16	2	33	7	7	22	0	69
140	11	36	73	1	41	12	12	50	0	90
141	11	36	73	0	8	1	1	48	0	76
142	11	34	74	1	45	13	13	59	0	91
143	11	36	73	0	31	13	13	31	0	81
144	11	36	73	0	45	13	13	91	0	93
145	9	33	59	0	43	11	11	48	0	87
146	9	33	76	1	30	5	5	25	0	81
147	9	33	76	1	44	12	12	73	0	79
148	9	31	75	0	45	13	13	69	0	91
149	9	31	58	0	45	13	13	124	0	92
150	9	29	25	1	40	12	12	62	0	92
151	9	29	25	1	45	13	13	54	0	93
152	9	29	32	0	45	13	13	55	0	85
153	9	29	25	1	45	13	13	200	0	95
154	9	32	34	0	5	0	0	7	0	77
155	12	38	54	4	43	11	11	27	0	86
156	9	32	33	1	44	13	13	37	0	89
157	7	6	77	3	43	13	13	58	0	92
158	7	16	49	2	38	12	12	61	0	92
159	7	9	80	2	0	0	0	4	0	75
160	7	9	78	2	43	13	13	146	0	94
161	7	13	41	3	45	13	13	66	0	72
162	4	7	17	5	28	6	6	50	0	76
163	3	1	18	4	45	13	13	41	0	87
164	3	1	18	4	36	10	10	30	0	89
165	3	23	52	4	41	12	12	44	0	87
166	3	10	82	5	45	13	13	71	0	97
167	3	10	82	4	43	12	12	70	0	82
168	3	12	81	5	43	13	13	44	0	92
169	8	21	20	1	40	12	12	31	0	86
170	8	21	19	0	40	12	12	34	0	74
171	8	21	20	1	45	13	13	36	0	90
172	8	25	23	0	40	12	12	74	0	86
173	8	25	22	0	45	13	13	60	0	93
174	8	25	22	1	44	13	13	90	0	89
175	8	17	37	1	45	13	13	55	0	92
176	8	26	36	1	44	13	13	72	0	93
177	8	17	37	1	44	13	13	72	0	92
178	8	26	35	1	45	13	13	79	0	95
179	8	26	35	1	44	13	13	54	0	88
180	12	38	60	4	45	13	13	132	0	91
181	12	38	60	5	45	13	13	98	0	86
182	12	38	60	5	45	13	13	48	0	89
183	12	38	60	5	45	13	13	97	0	91
184	12	38	60	5	32	2	2	31	0	84
185	12	38	61	5	41	12	12	40	0	89
186	13	46	62	5	35	8	8	54	0	90
187	13	45	46	4	43	13	13	90	0	91
188	12	42	64	5	26	0	0	16	0	70
189	12	42	64	5	42	10	10	86	0	93
190	0	2	31	2	45	13	13	48	0	92
191	0	2	31	2	44	13	13	69	126	91
192	0	2	26	2	44	13	13	58	0	95
193	0	2	26	2	44	13	13	83	0	94
194	10	37	67	2	45	13	13	40	0	95
195	10	37	67	2	45	13	13	77	0	84
196	10	37	67	2	45	13	13	70	0	90
197	10	37	67	2	42	10	10	33	0	90
198	7	9	78	3	42	11	11	53	0	82
199	6	22	69	2	45	13	13	77	0	86
200	6	19	71	2	45	13	13	68	0	93
201	7	16	30	2	45	13	13	51	0	93
202	1	3	4	0	45	13	13	80	0	92
203	9	31	58	0	44	13	13	59	0	91
204	9	32	34	1	40	12	12	47	0	89
205	9	32	33	1	39	12	12	78	0	92
206	7	13	79	2	43	13	13	83	0	91
207	7	16	40	2	41	12	12	57	0	91
208	7	13	41	2	45	13	13	84	0	86
209	7	16	40	3	41	12	12	30	0	87
210	4	4	21	4	45	13	13	163	120	96
211	3	23	52	5	44	13	13	77	0	90
212	3	11	42	4	35	10	10	62	0	84
213	3	23	52	4	40	12	12	63	0	84
214	3	23	52	5	37	12	12	38	0	92
215	3	27	51	4	38	12	12	60	0	92
216	3	23	52	5	44	13	13	59	0	93
217	3	23	52	5	45	13	13	57	0	91
218	3	23	52	4	31	6	6	28	0	90
219	3	12	81	5	45	13	13	131	0	93
220	3	12	81	5	45	13	13	97	0	87
221	3	10	82	4	45	13	13	87	0	87
222	1	5	14	1	44	13	13	76	0	93
223	1	5	24	0	45	13	13	58	0	95
224	1	5	14	0	44	13	13	56	0	94
225	1	5	24	0	45	13	13	201	0	96
226	1	5	24	1	41	12	12	44	0	93
227	1	5	24	1	43	13	13	104	0	88
