# Supplementary material for: Student learning performance prediction based on online behavior: an empirical study during the COVID-19 pandemic
Source: PeerJ Comput Sci. 2023 Nov 17;9:e1699. doi: 10.7717/peerj-cs.1699 (PMC10703107; doi:10.7717/peerj-cs.1699)
Supplement: Supplemental Information 2 — Students’ learning behavior, campus attributes and final exam score. [file peerj-cs-09-1699-s002.csv]

id	department_id	major_id	class_id	clazz_id	job_num	videojob_num	videojob_time	test_num	test_avgscore	work_num	exam_avgscore	pv	sign_num	special_time	final score
0	10	38	44	1	94	20	20	2	27.5	2	32.91	47	15	1572	75
1	10	38	44	1	96	20	20	3	86.67	3	84.55	90	15	8433	77
2	13	46	2	1	74	15	15	3	84.67	3	91.51	69	14	1566	73
3	0	44	52	1	96	20	20	3	75.67	3	82.8	242	15	38063	78
4	0	44	31	1	96	20	20	3	76	3	89.5	190	14	58856	79
5	0	2	26	1	96	20	20	3	93.33	3	93.8	139	15	10438	76
6	1	0	38	0	96	20	20	1	90	1	94.76	62	14	4107	66
7	1	7	41	2	82	16	16	0	0	0	59.35	61	11	367	64
8	1	7	39	2	87	18	18	2	81	2	82.46	66	13	4996	71
9	1	7	41	2	92	20	20	3	82	3	93.25	70	14	3241	76
10	6	12	33	2	96	20	20	3	90.67	3	79.18	83	14	746	75
11	6	12	28	2	96	20	20	3	68.67	3	86.21	117	14	13867	78
12	6	12	33	2	96	20	20	1	70	1	68.68	77	14	6910	64
13	6	12	28	2	96	20	20	3	71.33	3	91.85	233	14	9264	77
14	6	12	28	2	96	20	20	3	78.33	3	71.36	138	9	851	68
15	6	12	33	2	93	20	20	3	80	3	94.25	88	14	10539	78
16	6	12	33	2	96	20	20	3	94	3	92.1	307	14	10315	81
17	8	26	1	0	96	20	20	3	97	3	95.82	104	16	686	79
18	8	39	32	0	96	20	20	3	94	3	97.69	154	16	12463	70
19	8	39	32	0	96	20	20	3	90.67	3	91.75	212	16	20995	67
20	9	40	50	1	96	20	20	3	88	3	86.55	110	15	10980	83
21	9	40	51	1	96	20	20	3	100	3	95.38	119	14	13418	76
22	9	40	51	1	96	20	20	3	42.67	3	69.74	141	13	17342	66
23	11	37	40	0	96	20	20	3	68	3	78.55	99	16	1746	62
24	0	44	31	1	96	20	20	3	56.67	3	79.55	136	14	18217	67
25	1	0	56	0	12	1	1	1	73	1	80.23	16	15	328	69
26	1	41	66	0	96	20	20	3	85	3	84.16	141	14	5047	81
27	5	3	7	1	96	20	20	3	79	3	82.85	111	14	32204	76
28	5	3	8	1	96	20	20	3	96.67	3	96.94	247	15	6334	78
29	5	3	7	1	96	20	20	3	50.33	3	87.8	159	13	2624	71
30	1	7	41	1	96	20	20	3	81.67	3	87.6	151	15	15692	78
31	5	3	10	1	96	20	20	3	82	3	86.13	237	14	4007	73
32	5	3	9	1	96	20	20	3	80.67	3	93	164	14	2795	81
33	5	3	10	1	83	16	16	2	64	2	82.07	148	12	7355	65
34	5	3	10	1	96	20	20	3	88	3	92.3	144	14	34340	73
35	5	3	9	1	96	20	20	2	86.5	2	88.17	104	15	5281	75
36	5	3	11	1	96	20	20	3	91	3	93.55	158	15	8100	70
37	5	3	11	1	96	20	20	3	97	3	99.8	130	15	3177	79
38	5	3	8	1	96	20	20	3	80.67	3	97.57	196	15	1190	78
39	1	24	12	2	93	20	20	3	90.67	3	84.01	117	14	9769	71
40	6	47	60	2	96	20	20	3	90.67	3	93.71	216	14	26898	78
41	6	4	64	2	95	20	20	3	60.33	3	71.94	76	13	5241	70
42	6	8	57	2	87	20	20	2	63	2	91.09	95	14	10623	66
43	6	9	54	2	96	20	20	3	82	3	86.8	86	14	5871	77
44	6	8	57	2	96	20	20	3	66.33	3	85.1	90	12	9737	70
45	6	14	62	2	82	19	19	3	100	3	97	148	14	5036	73
46	6	15	59	2	96	20	20	3	90.67	3	91.91	166	14	10568	77
47	6	14	63	2	96	20	20	3	97	3	98.5	162	14	15319	73
48	6	14	62	2	90	20	20	2	86.5	2	79.57	83	14	1051	69
49	6	14	63	2	96	20	20	3	71	3	85.55	202	14	16629	73
50	6	4	64	2	96	20	20	3	68	3	72.6	109	14	6953	68
51	6	9	54	2	96	20	20	3	84.67	3	70.07	224	14	24784	74
52	6	4	64	2	96	20	20	3	78.33	3	94.25	164	14	4806	62
53	6	9	54	2	96	20	20	3	94	3	94.38	272	14	4680	80
54	3	42	29	0	92	20	20	3	76	3	66.2	72	15	2715	68
55	3	5	13	1	96	20	20	2	45.5	2	81.9	72	14	3229	70
56	3	5	13	1	96	20	20	3	72.33	3	69.03	194	15	4925	61
57	3	5	13	1	96	20	20	3	73	3	90.38	133	14	1574	81
58	3	5	13	1	96	20	20	3	91	3	87.81	89	14	9167	75
59	3	5	13	1	96	20	20	3	94	3	77.91	78	14	31078	73
60	3	5	14	1	96	20	20	3	80	3	87.5	167	14	9904	80
61	3	5	13	1	82	16	16	3	90.33	3	90.86	253	14	9178	83
62	3	5	13	1	96	20	20	3	59.67	3	91.51	146	14	2383	47
63	2	1	15	0	96	20	20	3	74.67	3	73.03	105	15	4165	78
64	2	1	61	0	87	19	19	3	80.33	3	78.94	87	16	3332	82
65	2	17	55	0	96	20	20	3	61.67	3	78.24	128	16	317	73
66	2	43	34	0	96	20	20	3	82	3	89	131	16	41065	80
67	2	19	58	0	93	20	20	3	99.33	3	97.5	107	16	12233	77
68	2	11	65	0	96	20	20	2	86.5	2	97.3	105	16	1208	81
69	2	19	58	0	96	20	20	3	80.67	3	96.25	112	16	5119	79
70	2	13	71	0	81	17	17	2	44	2	62.38	64	15	237	68
71	2	13	71	0	82	16	16	3	86.67	3	86.87	59	16	596	76
72	2	10	70	0	96	20	20	3	77.33	3	77.55	78	16	2830	77
73	2	13	71	0	92	17	17	2	40	2	63.28	37	12	196	63
74	2	13	71	0	96	20	20	3	86.33	3	94.01	116	15	19173	72
75	2	10	67	0	96	20	20	3	79	3	67.17	130	14	4003	74
76	2	10	68	0	96	20	20	3	71.33	3	89.44	98	14	4589	81
77	2	10	68	0	96	20	20	3	91	3	99.8	94	15	18172	55
78	7	23	16	2	96	20	20	3	90.67	3	91.05	124	14	8582	83
79	7	18	17	2	96	21	21	3	81.33	3	80.13	113	14	5555	73
80	7	18	17	2	96	20	20	3	82	3	95.41	164	14	17411	75
81	7	18	17	2	96	20	20	3	82	3	96.8	167	14	12679	75
82	7	31	18	2	95	20	20	3	93.67	3	89.3	168	14	21997	75
83	7	21	19	2	96	20	20	3	88	3	87	82	12	11929	77
84	7	21	20	2	82	16	16	3	56.33	3	84.58	58	13	1870	66
85	5	3	11	2	55	16	16	3	88	3	87.3	59	14	5386	64
86	7	16	49	2	95	20	20	3	68	3	75.43	107	14	11741	66
87	7	16	49	2	96	20	20	3	72.67	3	79.21	96	14	8652	73
88	7	22	48	2	96	20	20	3	75.67	3	85.5	119	14	2520	76
89	1	7	41	0	96	20	20	3	97	3	86.05	91	15	5084	74
90	8	28	21	0	96	20	20	3	93.67	3	97.75	114	15	6974	81
91	8	28	21	0	88	20	20	0	0	0	0	35	8	3762	48
92	8	25	22	0	96	20	20	3	88	3	92.66	128	15	9534	82
93	8	25	22	0	96	20	20	2	82	2	90.18	129	15	17908	77
94	8	45	35	0	82	16	16	2	22.5	2	76.01	79	15	4208	69
95	8	45	30	0	96	20	20	3	81.33	3	90.68	153	16	952	78
96	8	45	35	0	82	17	17	3	65.33	3	93.33	70	16	168	76
97	8	45	37	0	96	20	20	3	71.67	3	87.55	120	16	17328	73
98	8	45	37	0	96	20	20	2	64	2	79.3	128	16	1243	80
99	8	45	35	0	96	20	20	2	68.5	2	70.02	162	15	256	68
100	8	45	37	0	95	20	20	3	96.67	3	96	79	15	1048	71
101	8	45	30	0	96	20	20	3	100	3	96.88	92	15	604	82
102	10	29	69	1	96	20	20	3	94	3	71.99	90	14	6020	65
103	10	29	69	1	96	20	20	3	91	3	80.44	81	13	4030	70
104	10	38	72	1	96	20	20	3	97	3	92.05	146	13	6424	86
105	10	29	69	1	96	20	20	3	90.67	3	94.35	127	14	6850	87
106	9	30	53	1	88	20	20	3	44	3	65.16	80	14	7193	68
107	9	27	23	1	82	16	16	3	64	3	65.54	58	13	3324	74
108	12	35	46	2	96	20	20	3	64	3	70.86	150	14	5848	68
109	12	34	45	2	96	20	20	3	75.67	3	92.75	127	14	19799	79
110	12	36	43	2	96	20	20	1	18	1	67.38	97	14	3399	77
111	11	32	24	0	96	20	20	3	81.67	3	79.1	100	16	25045	73
112	11	33	25	0	96	20	20	2	52	2	67.85	67	16	7617	69
113	0	44	36	1	96	20	20	3	83.67	3	84.3	110	14	4701	75
114	0	44	52	1	96	20	20	3	79	3	80.38	96	14	13785	73
115	2	13	71	0	95	20	20	2	67.5	2	90.42	84	16	2027	72
116	12	35	47	2	96	20	20	3	78.33	3	92.41	114	13	5889	69
117	0	6	6	1	96	20	20	3	88	3	90.35	136	15	33186	72
118	0	2	26	1	96	20	20	3	54.67	3	88.64	77	14	2025	64
119	1	0	27	0	96	20	20	3	84.33	3	83.21	135	16	3538	63
120	4	20	0	2	96	20	20	3	97	3	99.8	329	14	22318	76
121	7	22	48	2	96	20	20	3	94	3	90.8	144	14	6266	79
122	9	40	51	1	88	20	20	3	69.33	3	72.55	91	13	12928	63
123	11	37	42	0	96	20	20	3	100	3	94	188	15	20991	75
124	13	46	5	1	96	20	20	3	81.33	3	88.85	164	15	9288	72
125	13	46	4	1	80	20	20	3	80.67	3	91.25	80	13	4927	76
126	13	46	3	1	93	20	20	3	93.33	3	85.55	105	13	15635	67
127	13	46	4	1	96	20	20	3	64.67	3	90.69	156	14	13667	72
