# Supplementary material for: Student learning performance prediction based on online behavior: an empirical study during the COVID-19 pandemic
Source: PeerJ Comput Sci. 2023 Nov 17;9:e1699. doi: 10.7717/peerj-cs.1699 (PMC10703107; doi:10.7717/peerj-cs.1699)
Supplement: Supplemental Information 3 — Students’ learning behavior, campus attributes and final exam score. [file peerj-cs-09-1699-s003.csv]

id	department_id	major_id	class_id	clazz_id	job_num	videojob_num	videojob_time	pv	special_time	final score
0	2	15	44	3	43	13	0.413045	-0.042898	-0.147382	2
1	6	20	47	3	38	12	-0.007376	-0.071413	-0.147382	3
2	12	38	56	5	44	13	0.413045	-0.014383	-0.147382	2
3	12	38	56	5	45	13	0.413045	0.242252	-0.147382	3
4	12	38	56	5	45	13	0.413045	-0.812802	-0.147382	3
5	12	38	55	5	44	13	0.413045	-0.926862	-0.147382	2
6	12	38	55	5	45	13	0.413045	-0.784287	-0.147382	2
7	12	38	54	4	44	13	0.413045	-0.755772	-0.147382	3
8	12	38	56	4	44	13	0.413045	-0.670227	-0.147382	3
9	12	38	54	4	45	13	0.413045	0.270767	-0.147382	3
10	12	38	55	4	45	13	0.413045	0.413342	-0.147382	3
11	12	38	54	5	44	13	0.413045	-0.841317	-0.147382	3
12	12	38	56	4	44	13	0.413045	-0.242502	-0.147382	3
13	12	38	54	4	45	13	0.413045	2.951175	-0.147382	3
14	12	38	56	4	45	13	0.413045	2.40939	-0.147382	3
15	12	38	56	4	45	13	0.413045	0.755522	-0.147382	3
16	12	38	56	4	45	13	0.413045	1.439881	-0.147382	3
17	12	38	55	5	42	13	0.413045	0.042647	-0.147382	3
18	12	39	43	5	45	13	0.413045	3.065235	-0.147382	3
19	12	39	43	5	45	13	0.413045	0.898097	-0.147382	3
20	12	39	43	5	45	13	0.413045	1.183246	-0.147382	3
21	12	39	43	5	45	13	0.413045	0.470372	-0.147382	3
22	12	39	43	5	44	13	0.413045	-0.670227	-0.147382	2
23	1	0	0	0	40	12	-0.007376	-0.356562	-0.147382	1
24	1	28	1	2	45	13	0.413045	0.470372	-0.147382	1
25	1	28	1	3	44	13	0.413045	0.669977	-0.147382	3
26	1	5	2	0	45	13	0.413045	0.042647	-0.147382	3
27	1	5	24	0	42	10	-0.848218	0.983642	-0.147382	3
28	1	5	24	0	45	13	0.413045	1.183246	-0.147382	3
29	1	5	2	0	45	13	0.413045	-0.527652	-0.147382	3
30	1	5	14	0	45	13	0.413045	-0.328047	-0.147382	3
31	1	5	14	0	45	13	0.413045	0.014132	-0.147382	3
32	1	5	24	1	45	13	0.413045	0.128192	-0.147382	3
33	1	3	4	0	41	12	-0.007376	1.839091	1.209088	3
34	1	5	2	0	45	13	0.413045	2.067211	-0.147382	3
35	1	3	4	0	45	13	0.413045	1.040672	-0.147382	3
36	1	5	14	0	45	13	0.413045	-0.156957	-0.147382	3
37	1	5	3	1	38	12	-0.007376	-0.613197	-0.147382	3
38	1	3	4	0	41	12	-0.007376	-0.641712	-0.147382	3
39	1	3	5	0	45	13	0.413045	-0.185472	-0.147382	3
40	1	3	6	0	45	13	0.413045	-0.328047	-0.147382	3
41	1	3	4	0	45	13	0.413045	0.128192	0.975214	3
42	1	3	7	1	44	13	0.413045	-0.271017	-0.147382	3
43	1	3	7	1	34	4	-3.370744	-0.613197	-0.147382	2
44	1	3	4	0	43	13	0.413045	0.698492	-0.147382	3
45	1	3	5	1	45	13	0.413045	0.327797	0.975214	3
46	1	3	6	0	31	7	-2.109481	-0.299532	-0.147382	2
47	1	3	8	0	39	11	-0.427797	-0.698742	-0.147382	3
48	1	3	8	0	45	13	0.413045	1.981666	-0.147382	3
49	1	3	27	1	38	11	-0.427797	0.641462	0.975214	2
50	1	3	27	1	45	13	0.413045	-0.584682	-0.147382	2
51	1	3	27	0	45	13	0.413045	0.014132	-0.147382	3
52	1	3	8	0	44	13	0.413045	-0.527652	-0.147382	3
53	1	14	9	1	43	13	0.413045	-0.584682	-0.147382	3
54	2	15	57	3	38	12	-0.007376	-0.698742	-0.147382	2
55	2	15	11	3	35	10	-0.848218	-1.069437	-0.147382	2
56	2	15	57	3	33	7	-2.109481	-1.012407	-0.147382	1
57	2	15	10	3	43	13	0.413045	-0.698742	-0.147382	3
58	2	15	57	3	43	13	0.413045	-0.442107	-0.147382	3
59	2	15	11	3	27	2	-4.211586	-1.012407	-0.147382	1
60	2	15	11	3	44	13	0.413045	0.270767	-0.147382	3
61	2	15	12	3	40	12	-0.007376	-1.212012	-0.147382	3
62	2	15	12	3	45	13	0.413045	0.612947	1.171668	3
63	2	15	11	3	45	13	0.413045	0.470372	-0.147382	3
64	2	15	11	3	44	12	-0.007376	0.641462	-0.147382	3
65	2	15	12	3	45	13	0.413045	-0.727257	-0.147382	3
66	2	15	12	3	45	13	0.413045	-0.156957	-0.147382	3
67	2	15	12	2	32	7	-2.109481	-0.185472	-0.147382	2
68	2	15	57	3	45	13	0.413045	-0.356562	0.975214	3
69	2	15	12	3	44	13	0.413045	-0.670227	-0.147382	3
70	2	15	12	3	43	12	-0.007376	-0.271017	-0.147382	3
71	2	15	11	2	40	11	-0.427797	-0.698742	-0.147382	0
72	2	8	38	3	45	13	0.413045	-1.012407	-0.147382	3
73	2	8	38	3	45	13	0.413045	-0.271017	-0.147382	3
74	2	8	38	3	45	13	0.413045	-0.556167	-0.147382	3
75	9	30	28	1	43	13	0.413045	2.69454	-0.147382	3
76	9	30	28	1	44	13	0.413045	-0.812802	-0.147382	3
77	9	30	28	1	42	12	-0.007376	-0.299532	-0.147382	2
78	9	31	29	1	41	12	-0.007376	-0.926862	-0.147382	3
79	9	31	58	1	40	12	-0.007376	-0.299532	-0.147382	3
80	9	31	58	1	43	13	0.413045	1.297306	-0.147382	3
81	9	31	29	1	45	13	0.413045	-0.869832	-0.147382	3
82	9	31	29	1	45	13	0.413045	0.527402	1.124894	3
83	9	31	29	0	43	13	0.413045	-0.356562	-0.147382	3
84	7	16	30	3	45	13	0.413045	0.441857	-0.147382	3
85	5	24	13	4	45	13	0.413045	0.270767	-0.147382	3
86	5	24	13	4	40	12	-0.007376	-0.099927	-0.147382	3
87	5	24	13	4	45	13	0.413045	-0.556167	-0.147382	2
88	5	24	13	4	45	13	0.413045	0.584432	-0.147382	3
89	5	24	13	4	45	13	0.413045	2.46642	-0.147382	3
90	12	38	55	4	45	13	0.413045	-0.584682	-0.147382	3
91	12	38	55	5	45	13	0.413045	0.185222	-0.147382	2
92	1	3	6	0	43	13	0.413045	-0.556167	-0.147382	3
93	8	40	45	5	45	13	0.413045	-1.012407	-0.147382	3
94	8	40	45	5	43	13	0.413045	-0.898347	-0.147382	3
95	12	38	60	4	45	13	0.413045	-0.812802	-0.147382	3
96	12	38	60	4	44	13	0.413045	0.042647	-0.147382	3
97	12	38	60	4	45	13	0.413045	3.3789	1.078119	3
98	12	38	60	4	45	13	0.413045	-0.470622	-0.147382	1
99	12	38	61	5	39	10	-0.848218	-0.385077	-0.147382	3
100	12	38	61	5	45	13	0.413045	1.183246	-0.147382	3
101	12	38	61	5	45	13	0.413045	-0.613197	-0.147382	3
102	13	45	50	4	43	13	0.413045	-0.242502	-0.147382	3
103	3	10	39	5	43	13	0.413045	-0.413592	-0.147382	3
104	13	45	46	4	45	13	0.413045	0.327797	-0.147382	3
105	13	45	46	4	43	12	-0.007376	0.270767	-0.147382	3
106	13	44	63	5	45	13	0.413045	1.439881	1.003279	3
107	13	45	50	4	40	12	-0.007376	-1.497161	-0.147382	3
108	13	41	65	4	33	10	-0.848218	-0.527652	-0.147382	2
109	13	41	65	5	45	13	0.413045	-1.240526	-0.147382	2
110	12	43	66	4	43	13	0.413045	-0.299532	-0.147382	3
111	1	28	15	3	36	10	-0.848218	-0.385077	-0.147382	2
112	1	28	15	3	37	9	-1.268639	-0.926862	-0.147382	2
113	1	28	15	3	41	12	-0.007376	-1.097952	-0.147382	2
114	1	28	15	3	45	13	0.413045	0.955127	-0.147382	3
115	0	2	26	2	44	12	-0.007376	-0.014383	1.021989	3
116	0	2	31	2	45	13	0.413045	0.014132	-0.147382	3
117	0	2	31	2	41	12	-0.007376	0.042647	-0.147382	2
118	0	2	26	3	45	13	0.413045	1.012157	13.903777	3
119	0	2	26	2	40	12	-0.007376	-0.527652	-0.147382	3
120	0	2	26	2	44	13	0.413045	3.977714	-0.147382	3
121	0	2	31	2	44	13	0.413045	-0.014383	-0.147382	3
122	0	2	31	3	45	13	0.413045	2.29533	-0.147382	3
123	10	35	68	2	45	13	0.413045	-0.156957	0.975214	3
124	6	20	53	3	41	12	-0.007376	0.812552	-0.147382	3
125	6	19	70	2	41	10	-0.848218	-1.212012	-0.147382	2
126	6	19	70	3	44	13	0.413045	-0.242502	-0.147382	3
127	6	19	71	2	45	13	0.413045	0.555917	-0.147382	3
128	6	22	48	2	45	13	0.413045	0.242252	-0.147382	3
129	6	19	70	2	43	13	0.413045	0.014132	3.996868	2
130	6	19	70	2	42	13	0.413045	-0.926862	-0.147382	3
131	6	22	69	2	45	13	0.413045	-0.271017	-0.147382	3
132	6	19	70	2	45	13	0.413045	0.755522	-0.147382	3
133	6	19	70	2	45	13	0.413045	0.527402	-0.147382	3
134	6	19	71	2	45	13	0.413045	0.242252	-0.147382	3
135	6	19	71	3	43	13	0.413045	-0.727257	-0.147382	3
136	6	20	47	3	45	13	0.413045	0.812552	-0.147382	3
137	2	18	72	2	36	7	-2.109481	-1.383101	-0.147382	2
138	2	18	72	3	41	12	-0.007376	-0.099927	-0.147382	3
139	2	8	16	2	33	7	-2.109481	-1.354586	-0.147382	0
140	11	36	73	1	41	12	-0.007376	-0.556167	-0.147382	3
141	11	36	73	0	8	1	-4.632007	-0.613197	-0.147382	1
142	11	34	74	1	45	13	0.413045	-0.299532	-0.147382	3
143	11	36	73	0	31	13	0.413045	-1.097952	-0.147382	2
144	11	36	73	0	45	13	0.413045	0.612947	-0.147382	3
145	9	33	59	0	43	11	-0.427797	-0.613197	-0.147382	2
146	9	33	76	1	30	5	-2.950323	-1.269041	-0.147382	2
147	9	33	76	1	44	12	-0.007376	0.099677	-0.147382	1
148	9	31	75	0	45	13	0.413045	-0.014383	-0.147382	3
149	9	31	58	0	45	13	0.413045	1.553941	-0.147382	3
150	9	29	25	1	40	12	-0.007376	-0.213987	-0.147382	3
151	9	29	25	1	45	13	0.413045	-0.442107	-0.147382	3
152	9	29	32	0	45	13	0.413045	-0.413592	-0.147382	2
153	9	29	25	1	45	13	0.413045	3.721079	-0.147382	3
154	9	32	34	0	5	0	-5.052428	-1.782311	-0.147382	1
155	12	38	54	4	43	11	-0.427797	-1.212012	-0.147382	2
156	9	32	33	1	44	13	0.413045	-0.926862	-0.147382	2
157	7	6	77	3	43	13	0.413045	-0.328047	-0.147382	3
158	7	16	49	2	38	12	-0.007376	-0.242502	-0.147382	3
159	7	9	80	2	0	0	-5.052428	-1.867856	-0.147382	1
160	7	9	78	2	43	13	0.413045	2.181271	-0.147382	3
161	7	13	41	3	45	13	0.413045	-0.099927	-0.147382	1
162	4	7	17	5	28	6	-2.529902	-0.556167	-0.147382	1
163	3	1	18	4	45	13	0.413045	-0.812802	-0.147382	2
164	3	1	18	4	36	10	-0.848218	-1.126467	-0.147382	2
165	3	23	52	4	41	12	-0.007376	-0.727257	-0.147382	2
166	3	10	82	5	45	13	0.413045	0.042647	-0.147382	3
167	3	10	82	4	43	12	-0.007376	0.014132	-0.147382	2
168	3	12	81	5	43	13	0.413045	-0.727257	-0.147382	3
169	8	21	20	1	40	12	-0.007376	-1.097952	-0.147382	2
170	8	21	19	0	40	12	-0.007376	-1.012407	-0.147382	1
171	8	21	20	1	45	13	0.413045	-0.955377	-0.147382	3
172	8	25	23	0	40	12	-0.007376	0.128192	-0.147382	2
173	8	25	22	0	45	13	0.413045	-0.271017	-0.147382	3
174	8	25	22	1	44	13	0.413045	0.584432	-0.147382	2
175	8	17	37	1	45	13	0.413045	-0.413592	-0.147382	3
176	8	26	36	1	44	13	0.413045	0.071162	-0.147382	3
177	8	17	37	1	44	13	0.413045	0.071162	-0.147382	3
178	8	26	35	1	45	13	0.413045	0.270767	-0.147382	3
179	8	26	35	1	44	13	0.413045	-0.442107	-0.147382	2
180	12	38	60	4	45	13	0.413045	1.782061	-0.147382	3
181	12	38	60	5	45	13	0.413045	0.812552	-0.147382	2
182	12	38	60	5	45	13	0.413045	-0.613197	-0.147382	2
183	12	38	60	5	45	13	0.413045	0.784037	-0.147382	3
184	12	38	60	5	32	2	-4.211586	-1.097952	-0.147382	2
185	12	38	61	5	41	12	-0.007376	-0.841317	-0.147382	2
186	13	46	62	5	35	8	-1.68906	-0.442107	-0.147382	3
187	13	45	46	4	43	13	0.413045	0.584432	-0.147382	3
188	12	42	64	5	26	0	-5.052428	-1.525676	-0.147382	1
189	12	42	64	5	42	10	-0.848218	0.470372	-0.147382	3
190	0	2	31	2	45	13	0.413045	-0.613197	-0.147382	3
191	0	2	31	2	44	13	0.413045	-0.014383	1.031344	3
192	0	2	26	2	44	13	0.413045	-0.328047	-0.147382	3
193	0	2	26	2	44	13	0.413045	0.384827	-0.147382	3
194	10	37	67	2	45	13	0.413045	-0.841317	-0.147382	3
195	10	37	67	2	45	13	0.413045	0.213737	-0.147382	2
196	10	37	67	2	45	13	0.413045	0.014132	-0.147382	3
197	10	37	67	2	42	10	-0.848218	-1.040922	-0.147382	3
198	7	9	78	3	42	11	-0.427797	-0.470622	-0.147382	2
199	6	22	69	2	45	13	0.413045	0.213737	-0.147382	2
200	6	19	71	2	45	13	0.413045	-0.042898	-0.147382	3
201	7	16	30	2	45	13	0.413045	-0.527652	-0.147382	3
202	1	3	4	0	45	13	0.413045	0.299282	-0.147382	3
203	9	31	58	0	44	13	0.413045	-0.299532	-0.147382	3
204	9	32	34	1	40	12	-0.007376	-0.641712	-0.147382	2
205	9	32	33	1	39	12	-0.007376	0.242252	-0.147382	3
206	7	13	79	2	43	13	0.413045	0.384827	-0.147382	3
207	7	16	40	2	41	12	-0.007376	-0.356562	-0.147382	3
208	7	13	41	2	45	13	0.413045	0.413342	-0.147382	2
209	7	16	40	3	41	12	-0.007376	-1.126467	-0.147382	2
210	4	4	21	4	45	13	0.413045	2.666025	0.975214	3
211	3	23	52	5	44	13	0.413045	0.213737	-0.147382	3
212	3	11	42	4	35	10	-0.848218	-0.213987	-0.147382	2
213	3	23	52	4	40	12	-0.007376	-0.185472	-0.147382	2
214	3	23	52	5	37	12	-0.007376	-0.898347	-0.147382	3
215	3	27	51	4	38	12	-0.007376	-0.271017	-0.147382	3
216	3	23	52	5	44	13	0.413045	-0.299532	-0.147382	3
217	3	23	52	5	45	13	0.413045	-0.356562	-0.147382	3
218	3	23	52	4	31	6	-2.529902	-1.183497	-0.147382	3
219	3	12	81	5	45	13	0.413045	1.753546	-0.147382	3
220	3	12	81	5	45	13	0.413045	0.784037	-0.147382	2
221	3	10	82	4	45	13	0.413045	0.498887	-0.147382	2
222	1	5	14	1	44	13	0.413045	0.185222	-0.147382	3
223	1	5	24	0	45	13	0.413045	-0.328047	-0.147382	3
224	1	5	14	0	44	13	0.413045	-0.385077	-0.147382	3
225	1	5	24	0	45	13	0.413045	3.749594	-0.147382	3
226	1	5	24	1	41	12	-0.007376	-0.727257	-0.147382	3
227	1	5	24	1	43	13	0.413045	0.983642	-0.147382	2
228	2	8	11	2	35	35	-0.596761	-0.965959	-0.147382	0
229	2	8	11	2	39	39	-0.488834	-0.738181	-0.147382	0
230	2	8	11	2	39	39	-0.43393	-0.714811	-0.147382	0
231	2	8	11	2	39	39	-0.547656	-0.775248	-0.147382	0
232	2	8	11	2	37	37	-0.579564	-0.881908	-0.147382	0
233	2	8	11	2	36	36	-0.505751	-0.824327	-0.147382	0
234	2	8	11	2	39	39	-0.428413	-0.705289	-0.147382	0
235	2	8	11	2	38	38	-0.604343	-0.810086	-0.147382	0
236	2	8	11	2	36	36	-0.58226	-0.913696	-0.147382	0
237	2	8	11	2	39	39	-0.498054	-0.7522	-0.147382	0
238	2	8	11	2	39	39	-0.428703	-0.714435	-0.147382	0
239	2	8	11	2	39	39	-0.51371	-0.767653	-0.147382	0
240	2	8	11	2	37	37	-0.508748	-0.800446	-0.147382	0
241	2	8	11	2	35	35	-0.525555	-0.885513	-0.147382	0
242	1	0	0	0	40	40	-0.007376	-0.623779	-0.147382	1
243	1	0	0	0	40	40	0.007883	-0.306835	-0.147382	1
244	2	15	0	0	30	30	-2.176471	-0.844053	-0.147382	1
245	2	15	0	0	27	27	-3.947987	-0.839856	-0.147382	1
246	1	0	0	0	44	44	0.05474	-0.457267	-0.147382	1
247	2	7	11	0	7	7	-4.874632	-0.852764	-0.147382	1
248	1	0	0	0	43	43	-0.007376	-0.122746	-0.147382	1
249	2	7	11	0	0	0	-5.052428	-1.819267	-0.147382	1
250	2	7	11	0	16	16	-4.767835	-1.567739	-0.147382	1
251	1	0	0	0	45	45	0.413045	-0.271688	-0.147382	1
252	2	15	0	0	27	27	-4.136423	-0.82563	-0.147382	1
253	1	0	0	0	41	41	0.122153	-0.623772	-0.147382	1
254	2	15	11	0	26	26	-4.378781	-1.469298	-0.147382	1
255	1	0	0	0	40	40	-0.007376	-0.465437	-0.147382	1
256	1	0	0	0	44	44	0.067744	-0.401484	-0.147382	1
257	2	15	0	0	31	31	-2.120155	-0.950284	-0.147382	1
258	2	15	0	0	26	26	-4.343385	-1.206526	-0.147382	1
259	1	0	0	0	45	45	0.413045	-0.465963	-0.147382	1
260	2	7	11	0	7	7	-4.772026	-0.662288	-0.147382	1
261	1	0	0	0	44	44	0.022828	-0.171841	-0.147382	1
262	2	7	11	0	7	7	-4.960943	-1.277246	-0.147382	1
263	2	7	11	0	9	9	-5.02032	-1.799189	-0.147382	1
264	1	0	0	0	45	45	0.413045	-0.271688	-0.147382	1
265	2	15	0	0	28	28	-2.304812	-0.636181	-0.147382	1
266	1	0	0	0	40	40	0.032531	-0.733631	-0.147382	1
267	2	15	0	0	26	26	-4.512731	-1.519483	-0.147382	1
268	1	0	0	0	41	41	0.025642	-0.623774	-0.147382	1
269	1	0	0	0	40	40	0.006508	-0.445473	-0.147382	1
270	2	15	0	0	31	31	-2.117496	-0.963087	-0.147382	1
271	2	15	0	0	27	27	-4.060404	-0.82638	-0.147382	1
272	1	0	0	0	44	44	0.090481	-0.465509	-0.147382	1
273	2	7	11	0	8	8	-4.844636	-1.312051	-0.147382	1
274	1	0	0	0	44	44	0.029808	-0.220458	-0.147382	1
275	2	7	11	0	13	13	-4.776196	-1.602133	-0.147382	1
276	2	7	11	0	9	9	-4.65069	-0.706815	-0.147382	1
277	1	0	0	0	45	45	0.413045	0.196159	-0.147382	1
278	2	15	0	0	27	27	-4.15495	-0.872042	-0.147382	1
279	1	0	0	0	40	40	0.008313	-0.623778	-0.147382	1
280	2	15	0	0	26	26	-4.265737	-1.142359	-0.147382	1
281	8	38	22	1	43	43	0.413045	-0.40306	-0.147382	2
282	12	38	55	5	44	44	0.413045	-0.577188	-0.147382	2
283	12	38	55	5	44	44	0.413045	-0.811119	-0.147382	2
284	12	38	55	5	45	45	0.413045	-0.698012	-0.147382	2
285	12	38	55	5	44	44	0.413045	-0.668891	-0.147382	2
286	1	3	6	1	33	33	-3.855994	-0.71253	-0.147382	2
287	2	3	6	1	31	31	-2.722782	-0.452448	-0.147382	2
288	1	28	15	1	39	39	-0.336312	0.419726	0.713474	2
289	12	38	55	5	45	45	0.413045	-0.408526	-0.147382	2
290	1	28	15	1	37	37	-0.322397	-0.553405	-0.147382	2
291	2	15	15	3	34	34	-0.848218	-0.918855	-0.147382	2
292	2	3	6	1	32	32	-1.720895	-0.81956	-0.147382	2
293	3	38	28	4	41	41	-0.007376	-0.346514	-0.147382	2
294	12	38	55	5	45	45	0.413045	-0.600532	-0.147382	2
295	12	38	55	5	45	45	0.413045	0.322426	-0.147382	2
296	1	15	6	4	34	34	-0.848218	-0.305877	-0.147382	2
297	12	38	55	5	45	45	0.413045	-0.457204	-0.147382	2
298	1	15	15	3	37	37	-0.764344	-0.578654	-0.147382	2
299	1	15	15	3	37	37	-1.032473	0.080602	0.249275	2
300	7	9	15	1	41	41	-0.007376	-0.864739	-0.147382	2
301	3	23	52	1	41	41	-0.007376	-0.941984	-0.147382	2
302	7	38	15	3	41	41	-0.123034	-0.080405	-0.147382	2
303	12	38	24	1	43	43	0.413045	-0.273514	1.705894	2
304	1	15	15	3	36	36	-1.798598	-1.31933	-0.147382	2
305	1	15	6	4	33	33	-0.695449	-0.504196	-0.147382	2
306	9	9	15	3	43	43	0.140716	-0.837647	-0.147382	2
307	1	3	6	1	31	31	-2.960857	-1.175562	-0.147382	2
308	12	38	55	5	45	45	0.413045	-0.486504	-0.147382	2
309	12	38	28	4	43	43	-0.406833	-0.113002	-0.147382	2
310	12	38	55	5	44	44	0.413045	0.081282	-0.147382	2
311	3	38	18	5	44	44	0.413045	-0.887072	-0.147382	2
312	1	15	15	3	37	37	-0.821482	-0.936362	-0.147382	2
313	3	23	52	1	41	41	-0.007376	-0.790548	-0.147382	2
314	8	38	22	1	43	43	0.047372	-0.092844	-0.147382	2
315	3	23	52	1	40	40	-0.007376	-1.109143	-0.147382	2
316	3	23	52	1	40	40	-0.007376	-0.889129	-0.147382	2
317	12	38	22	5	44	44	0.413045	0.660868	-0.147382	2
318	12	38	55	5	44	44	0.413045	-0.833341	-0.147382	2
319	12	38	60	5	45	45	0.413045	0.519826	-0.147382	2
320	12	38	55	5	45	45	0.413045	-0.609895	-0.147382	2
321	1	3	6	1	35	35	-3.217061	-0.955297	-0.147382	2
322	3	23	52	1	41	41	-0.007376	-1.035654	-0.147382	2
323	12	38	60	5	45	45	0.413045	0.392785	-0.147382	2
324	7	38	15	3	41	41	-0.294979	-0.773024	-0.147382	2
325	12	38	55	5	45	45	0.413045	0.192459	-0.147382	2
326	3	23	52	1	40	40	-0.007376	-0.653152	-0.147382	2
327	3	38	22	2	45	45	0.413045	0.445019	-0.147382	2
328	3	23	52	3	41	41	-0.007376	-1.103115	-0.147382	2
329	1	28	15	3	35	35	-0.848218	-0.43125	-0.147382	2
330	3	23	52	1	40	40	-0.007376	-0.271116	-0.147382	2
331	12	38	22	5	44	44	0.413045	0.619081	-0.147382	2
332	3	38	22	5	45	45	0.413045	0.659039	-0.147382	2
333	8	5	22	1	43	43	0.413045	0.051982	-0.147382	2
334	12	38	56	5	45	45	0.413045	0.584221	-0.147382	3
335	12	38	56	4	44	44	0.413045	-0.758916	-0.147382	3
336	12	38	56	4	44	44	0.413045	-0.406341	-0.147382	3
337	12	38	55	4	45	45	0.413045	0.218434	-0.147382	3
338	12	38	56	4	45	45	0.413045	3.048085	-0.147382	3
339	12	38	56	5	45	45	0.413045	0.478478	-0.147382	3
340	12	38	13	4	45	45	0.413045	3.031588	-0.147382	3
341	1	38	56	3	44	44	0.413045	0.744494	-0.147382	3
342	1	3	4	0	41	41	-0.371214	0.870376	-0.147382	3
343	1	3	2	0	45	45	0.413045	1.183246	-0.147382	3
344	1	5	14	0	45	45	0.413045	-0.237168	-0.147382	3
345	1	3	4	0	40	40	-0.007376	0.432864	0.335912	3
346	1	3	2	0	45	45	0.413045	1.288793	-0.147382	3
347	1	5	14	0	45	45	0.413045	-0.24596	-0.147382	3
348	1	3	4	1	45	45	0.413045	0.306065	0.941459	3
349	1	3	56	0	45	45	0.413045	2.008521	-0.147382	3
350	1	3	2	0	45	45	0.413045	-0.149661	-0.147382	3
351	1	5	14	0	44	44	0.413045	-0.442416	-0.147382	3
352	1	5	9	1	43	43	0.413045	-0.516501	-0.147382	3
353	2	15	12	3	43	43	0.413045	-0.724413	-0.147382	3
354	2	15	11	3	44	44	0.413045	0.215499	-0.147382	3
355	2	5	12	1	40	40	-0.007376	-0.670919	-0.147382	3
356	2	15	12	3	45	45	0.413045	0.205557	0.68106	3
357	2	15	12	3	45	45	0.413045	-0.29265	0.319814	3
358	2	15	12	3	44	44	0.413045	-0.670227	-0.147382	3
359	2	15	12	3	43	43	-0.007376	-0.083615	-0.147382	3
360	9	2	13	1	44	44	0.413045	2.823906	-0.147382	3
361	9	31	4	1	40	40	-0.007376	-0.79201	-0.147382	3
362	9	31	13	1	40	40	-0.007376	-0.296983	-0.147382	3
363	9	31	2	1	45	45	0.413045	-0.783986	-0.147382	3
364	1	31	9	0	43	43	0.413045	-0.351151	-0.147382	3
365	6	19	13	2	45	45	0.413045	0.164211	-0.147382	3
366	9	2	13	1	40	40	-0.007376	-0.089681	-0.147382	3
367	8	5	2	1	45	45	0.413045	-0.883259	-0.147382	3
368	1	6	9	3	43	43	0.413045	-0.664063	-0.147382	3
369	9	3	3	1	39	39	-0.393713	-0.240037	-0.147382	3
370	13	45	9	4	43	43	0.413045	-0.516856	-0.147382	3
371	3	6	9	5	43	43	0.413045	-0.593434	-0.147382	3
372	6	19	13	4	45	45	0.413045	0.335983	-0.147382	3
373	9	31	5	1	45	45	0.413045	1.386046	0.88117	3
374	12	38	56	4	45	45	0.413045	0.905368	-0.147382	3
375	0	2	26	2	44	44	0.372272	-0.147736	-0.140288	3
376	0	2	13	1	44	44	0.413045	3.960841	-0.147382	3
377	6	2	31	2	45	45	0.413045	-0.137907	0.603946	3
378	6	19	71	2	45	45	0.413045	0.124153	-0.147382	3
379	6	19	9	2	42	42	0.413045	-0.84819	-0.147382	3
380	6	2	31	2	45	45	0.413045	-0.225098	-0.147382	3
381	6	19	13	2	45	45	0.413045	0.387429	-0.147382	3
382	6	19	9	3	43	43	0.413045	-0.434889	-0.147382	3
383	6	19	13	2	45	45	0.413045	0.7536	-0.147382	3
384	9	31	24	1	45	45	0.413045	-0.030439	-0.147382	3
385	1	3	4	0	45	45	0.413045	0.583104	-0.147382	3
386	1	5	14	0	45	45	0.413045	-0.160429	-0.147382	3
387	9	31	13	1	40	40	-0.007376	-0.392405	-0.147382	3
388	8	5	24	1	45	45	0.413045	-0.670106	-0.147382	3
389	12	2	13	4	44	44	0.413045	3.902841	-0.147382	3
390	1	38	1	1	44	44	0.413045	2.343684	-0.147382	3
391	3	23	52	5	45	45	0.413045	0.104609	-0.147382	3
392	12	38	55	0	45	45	0.413045	-0.242766	-0.147382	3
393	1	38	56	1	44	44	0.413045	0.071162	-0.147382	3
394	8	17	37	1	44	44	0.413045	-0.154268	-0.147382	3
395	12	38	43	5	45	45	0.413045	0.374409	-0.147382	3
396	12	38	56	4	45	45	0.413045	1.444215	-0.147382	3
397	13	45	46	4	43	43	0.20778	0.480555	-0.147382	3
398	1	5	12	2	42	42	-0.848218	-0.454173	-0.147382	3
399	0	2	31	2	45	45	0.413045	-0.676887	-0.147382	3
400	0	2	31	2	44	44	0.413045	-0.023603	1.024745	3
401	0	2	31	2	44	44	0.413045	-0.251561	-0.147382	3
402	0	2	71	2	44	44	0.413045	0.31916	-0.147382	3
403	0	2	31	2	45	45	0.413045	-0.291687	-0.147382	3
404	1	5	24	1	42	42	-0.848218	0.051828	-0.147382	3
405	6	19	71	2	45	45	0.413045	0.117473	-0.147382	3
406	9	5	3	1	38	38	-0.007376	0.108244	-0.147382	3
407	12	38	2	4	45	45	0.413045	2.52699	0.15946	3
408	3	23	52	5	44	44	0.413045	-0.077832	-0.147382	3
409	3	23	52	5	44	44	0.413045	-0.306415	-0.147382	3
410	3	38	52	5	45	45	0.413045	-0.601241	-0.147382	3
411	1	5	14	1	44	44	0.413045	-0.228655	-0.147382	3
412	1	5	14	0	45	45	0.413045	-0.257172	-0.147382	3
413	9	31	4	1	41	41	-0.007376	-0.675474	-0.147382	3
414	12	38	55	5	44	44	0.413045	-0.711732	-0.147382	2
415	12	38	55	5	45	45	0.413045	-0.770968	-0.147382	2
416	1	3	6	1	31	31	-2.424528	-0.346069	-0.147382	2
417	1	15	15	1	37	37	-0.589386	0.146196	0.518351	2
418	12	38	13	5	45	45	0.413045	-0.365906	-0.147382	2
419	12	38	55	5	44	44	0.413045	0.320416	-0.147382	2
420	1	15	6	4	33	33	-0.848218	-0.233629	-0.147382	2
421	12	38	55	5	44	44	0.413045	-1.017075	-0.147382	2
422	1	28	15	3	36	36	-0.848218	-0.95743	-0.147382	2
423	1	28	15	3	35	35	-0.85998	-0.609951	-0.147382	2
424	3	23	52	1	41	41	-0.007376	-0.36217	-0.147382	2
425	7	38	15	3	41	41	-0.764691	-1.212012	-0.147382	2
426	8	38	22	1	43	43	0.413045	-0.185933	2.220258	2
427	1	28	15	3	33	33	-2.089908	-0.89686	-0.147382	2
428	7	9	15	3	41	41	-0.308468	-0.748645	-0.147382	2
429	9	38	15	3	43	43	-0.034845	-0.653873	-0.147382	2
430	12	38	55	5	44	44	0.413045	-0.837627	-0.147382	2
431	12	38	55	5	45	45	0.413045	-0.746954	-0.147382	2
432	1	28	15	3	35	35	-0.848218	-0.248576	-0.147382	2
433	3	23	52	1	40	40	-0.007376	-0.430883	-0.147382	2
434	1	3	6	1	33	33	-3.868175	-1.043602	-0.147382	2
435	7	38	15	3	42	42	-0.27529	-0.46981	-0.147382	2
436	3	23	52	1	40	40	-0.007376	-0.850921	-0.147382	2
437	12	38	60	5	45	45	0.413045	0.705561	-0.147382	2
438	12	38	55	5	45	45	0.413045	0.548898	-0.147382	2
439	8	38	22	1	43	43	0.413045	0.832937	-0.147382	2
440	8	38	55	1	43	43	0.413045	-0.41008	-0.147382	2
441	12	38	55	5	44	44	0.413045	-0.487028	-0.147382	2
442	12	38	55	5	45	45	0.413045	-0.718246	-0.147382	2
443	1	3	6	1	32	32	-3.245553	-1.051992	-0.147382	2
444	1	3	6	1	32	32	-3.139312	-0.471799	-0.147382	2
445	12	38	55	5	45	45	0.413045	-0.428891	-0.147382	2
446	1	15	15	3	37	37	-0.179234	-0.639546	-0.147382	2
447	2	3	6	1	32	32	-1.848503	-0.190876	-0.147382	2
448	12	38	55	5	45	45	0.413045	-0.618227	-0.147382	2
449	12	38	55	5	45	45	0.413045	0.281918	-0.147382	2
450	1	15	15	3	37	37	-0.907144	-0.748205	0.111026	2
451	3	23	52	1	41	41	-0.007376	-0.586212	-0.147382	2
452	1	15	15	3	36	36	-0.904589	-0.928087	-0.147382	2
453	1	15	6	4	33	33	0.013747	-0.539674	-0.147382	2
454	12	38	55	5	43	43	0.212162	-0.868563	-0.147382	2
455	1	3	6	1	31	31	-2.730886	-1.128225	-0.147382	2
456	1	15	15	3	37	37	-0.781062	-0.595232	-0.147382	2
457	3	23	52	1	40	40	-0.007376	-0.297609	-0.147382	2
458	12	38	22	5	44	44	0.413045	0.560558	-0.147382	2
459	12	38	55	5	43	43	0.413045	-0.74739	-0.147382	2
460	12	38	55	5	45	45	0.413045	0.395284	-0.147382	2
461	12	38	55	5	45	45	0.413045	-0.573723	-0.147382	2
462	12	38	60	5	45	45	0.413045	0.762996	-0.147382	2
463	7	38	15	3	41	41	-0.180356	-0.635027	-0.147382	2
464	1	15	15	3	35	35	-0.848218	-1.063516	-0.147382	2
465	3	23	52	1	40	40	-0.007376	-0.25152	-0.147382	2
466	12	38	22	5	45	45	0.413045	0.574161	-0.147382	2
467	12	38	56	5	45	45	0.413045	-0.710903	-0.147382	3
468	12	38	56	4	44	44	0.413045	-0.566171	-0.147382	3
469	12	38	56	4	45	45	0.413045	0.337287	-0.147382	3
470	12	38	56	4	45	45	0.413045	2.907154	-0.147382	3
471	12	38	56	4	45	45	0.413045	1.256658	-0.147382	3
472	1	5	14	0	45	45	0.413045	-0.225457	-0.147382	3
473	1	3	4	0	41	41	-0.487579	0.540998	0.211457	3
474	1	3	2	0	45	45	0.413045	0.58414	-0.147382	3
475	1	3	55	0	45	45	0.413045	-0.216628	-0.147382	3
476	1	23	52	1	44	44	0.413045	-0.272166	-0.147382	3
477	1	31	14	0	43	43	0.413045	0.046744	-0.147382	3
478	9	3	3	1	38	38	-0.241482	-0.616024	-0.147382	3
479	2	15	12	3	43	43	0.391283	-0.442033	-0.147382	3
480	9	31	12	1	40	40	-0.007376	-0.859471	-0.147382	3
481	2	15	12	3	45	45	0.413045	-0.032592	0.975214	3
482	2	15	12	3	43	43	0.413045	-0.619914	-0.147382	3
483	2	15	12	3	43	43	0.369992	-0.696055	-0.147382	3
484	2	15	12	3	44	44	0.413045	-0.821084	-0.147382	3
485	2	15	12	3	45	45	0.413045	-0.436737	-0.147382	3
486	13	45	46	4	43	43	0.413045	0.463515	-0.147382	3
487	1	31	9	0	43	43	0.413045	-0.356496	-0.147382	3
488	12	38	56	5	45	45	0.413045	0.361644	-0.147382	3
489	9	31	13	1	40	40	-0.007376	-0.293619	-0.147382	3
490	6	19	13	2	45	45	0.413045	0.44726	-0.147382	3
491	12	38	52	4	45	45	0.413045	-0.310996	-0.147382	3
492	12	38	52	4	44	44	0.413045	-0.020129	-0.147382	3
493	13	45	9	4	43	43	0.413045	-0.325681	-0.147382	3
494	6	19	71	2	45	45	0.413045	0.160278	-0.147382	3
495	13	45	46	4	43	43	0.186156	-0.24158	-0.147382	3
496	1	6	9	4	43	43	0.413045	-0.249392	-0.147382	3
497	6	19	31	2	45	45	0.413045	0.040221	-0.147382	3
498	9	31	13	1	40	40	-0.007376	-0.32625	-0.147382	3
499	1	2	13	0	45	45	0.413045	2.438284	-0.147382	3
500	9	31	13	1	40	40	-0.007376	-0.060308	-0.147382	3
501	1	3	4	1	41	41	-0.007376	-0.137491	-0.147382	3
502	9	31	13	1	40	40	-0.007376	-0.289669	-0.147382	3
503	8	5	2	1	45	45	0.413045	-0.094407	-0.147382	3
504	1	6	9	5	43	43	0.413045	-0.683975	-0.147382	3
505	1	5	14	1	43	43	0.413045	-0.007821	-0.147382	3
506	12	38	56	5	45	45	0.413045	0.242363	-0.147382	3
507	3	3	3	1	37	37	-0.979075	-0.368979	-0.147382	3
508	1	5	12	3	41	41	-0.595524	0.350127	-0.147382	3
509	6	2	31	2	45	45	0.413045	-0.476337	-0.147382	3
510	0	2	31	2	44	44	0.413045	-0.094892	-0.147382	3
511	0	2	71	2	44	44	0.385814	0.189605	-0.145309	3
512	9	31	13	1	39	39	-0.007376	-0.261701	-0.147382	3
513	12	38	2	4	45	45	0.413045	2.48968	0.629724	3
514	9	3	3	1	37	37	-0.007376	-0.553434	-0.147382	3
515	1	5	14	0	45	45	0.413045	-0.315432	-0.147382	3
516	12	2	13	4	44	44	0.413045	3.875489	-0.147382	3
517	12	38	56	4	44	44	0.413045	-0.342293	-0.147382	3
518	12	38	13	4	45	45	0.413045	2.402188	-0.147382	3
519	12	38	56	4	44	44	0.413045	1.017463	-0.147382	3
520	1	6	9	3	43	43	0.413045	-0.550979	-0.147382	3
521	2	15	12	3	45	45	0.413045	0.064249	0.450313	3
522	0	2	13	1	44	44	0.413045	2.555467	-0.147382	3
523	8	5	2	1	44	44	0.413045	-0.510896	-0.147382	3
524	1	5	9	0	43	43	0.413045	-0.353648	-0.147382	3
525	9	31	13	1	39	39	-0.167058	-0.278685	-0.147382	3
526	6	19	13	2	45	45	0.413045	0.289352	-0.147382	3
527	9	31	5	1	45	45	0.413045	1.193461	0.384514	3
528	12	2	13	4	44	44	0.413045	3.284711	-0.147382	3
529	6	19	13	2	45	45	0.413045	0.476645	-0.147382	3
530	12	38	56	5	45	45	0.413045	0.477319	-0.147382	3
531	12	38	56	4	45	45	0.413045	1.32678	-0.147382	3
532	1	5	4	1	41	41	-0.810787	-0.759823	-0.147382	3
533	0	2	31	2	44	44	0.413045	-0.155306	0.192895	3
534	6	2	31	2	45	45	0.413045	-0.395108	-0.147382	3
535	3	23	52	5	44	44	0.413045	-0.5246	-0.147382	3
536	3	23	52	5	44	44	0.413045	-0.067716	-0.147382	3
537	1	5	14	0	45	45	0.413045	-0.269622	-0.147382	3
538	9	31	4	1	40	40	-0.007376	-0.625536	-0.147382	3
539	12	38	56	5	45	45	0.413045	-0.33324	-0.147382	3
540	2	15	12	3	45	45	0.413045	-0.430895	-0.147382	3
541	13	45	46	4	43	43	0.413045	1.264965	-0.147382	3
542	12	38	56	4	45	45	0.413045	1.716418	-0.147382	3
543	9	31	13	1	39	39	-0.007376	0.237826	-0.147382	3
544	12	38	13	4	45	45	0.413045	2.484452	0.044142	3
545	1	3	56	0	45	45	0.413045	1.080018	-0.147382	3
546	2	15	12	3	44	44	0.413045	0.224426	-0.147382	3
547	2	15	12	3	45	45	0.413045	-0.153423	0.554173	3
548	13	45	9	4	43	43	0.309507	-0.002904	-0.147382	3
549	9	31	13	1	39	39	-0.019132	-0.380833	-0.147382	3
550	12	38	56	5	45	45	0.413045	0.293752	-0.147382	3
551	6	19	13	2	45	45	0.413045	0.456186	-0.147382	3
552	12	2	13	4	44	44	0.413045	2.590268	-0.147382	3
553	9	31	13	1	39	39	-0.389118	-0.25303	-0.147382	3
