# Supplementary material for: Student learning performance prediction based on online behavior: an empirical study during the COVID-19 pandemic
Source: PeerJ Comput Sci. 2023 Nov 17;9:e1699. doi: 10.7717/peerj-cs.1699 (PMC10703107; doi:10.7717/peerj-cs.1699)
Supplement: Supplemental Information 4 — Students’ learning behavior, campus attributes and final exam score. [file peerj-cs-09-1699-s004.csv]

id	job_num	videojob_num	videojob_time	test_num	test_avgscore	exam_num	exam_avgscore	pv	sign_num	special_time	department_id	major_id	class_id	clazz_id	final score
0	0.142316	0.276317	0.276317	-1.30748	-2.639069	0.78914	-3.892603	-1.39689	0.581978	-0.818577	10	38	44	1	1
1	0.338667	0.276317	0.276317	0.413591	0.518994	0.78914	0.027226	-0.611352	0.581978	-0.097716	10	38	44	1	1
2	-1.821194	-1.923985	-1.923985	0.413591	0.412248	-1.246842	0.555538	-0.994986	-0.225282	-0.819207	13	46	2	1	1
3	0.338667	0.276317	0.276317	0.413591	-0.068106	0.78914	-0.105611	2.165434	0.581978	3.015403	0	44	52	1	1
4	0.338667	0.276317	0.276317	0.413591	-0.050493	0.78914	0.402965	1.215481	-0.225282	5.200049	0	44	31	1	1
5	0.338667	0.276317	0.276317	0.413591	0.874456	0.78914	0.729365	0.283796	0.581978	0.112942	0	2	26	1	1
6	0.338667	0.276317	0.276317	-3.028552	0.696725	-2.264833	0.802235	-1.122865	-0.225282	-0.552233	1	0	38	0	0
7	-1.03579	-1.483924	-1.483924	-4.749623	-4.106819	-1.246842	-1.885626	-1.141133	-2.647061	-0.945182	1	7	41	2	0
8	-0.544912	-0.603804	-0.603804	-1.30748	0.21637	-1.246842	-0.131419	-1.049791	-1.032541	-0.458829	1	7	39	2	1
9	-0.054035	0.276317	0.276317	0.413591	0.269743	-0.228851	0.687616	-0.976718	-0.225282	-0.643221	1	7	41	2	1
10	0.338667	0.276317	0.276317	0.413591	0.732484	-1.246842	-0.380393	-0.73923	-0.225282	-0.905362	6	12	33	2	1
11	0.338667	0.276317	0.276317	0.413591	-0.441715	0.78914	0.153232	-0.118107	-0.225282	0.473215	6	12	28	2	1
12	0.338667	0.276317	0.276317	-3.028552	-0.370729	-0.228851	-1.177415	-0.84884	-0.225282	-0.257732	6	12	33	2	0
13	0.338667	0.276317	0.276317	0.413591	-0.299744	0.78914	0.581346	2.001019	-0.225282	-0.010406	6	12	28	2	1
14	0.338667	0.276317	0.276317	0.413591	0.073865	-0.228851	-0.973985	0.265528	-4.26158	-0.89433	6	12	28	2	0
15	0.044141	0.276317	0.276317	0.413591	0.162998	-1.246842	0.763523	-0.647888	-0.225282	0.123554	6	12	33	2	1
16	0.338667	0.276317	0.276317	0.413591	0.910216	0.78914	0.600323	3.352875	-0.225282	0.100019	6	12	33	2	2
17	0.338667	0.276317	0.276317	0.413591	1.070334	-0.228851	0.882697	-0.355595	1.389238	-0.911666	8	26	1	0	1
18	0.338667	0.276317	0.276317	0.413591	0.910216	-0.228851	1.024642	0.557821	1.389238	0.325702	8	39	32	0	1
19	0.338667	0.276317	0.276317	0.413591	0.732484	0.78914	0.573756	1.617384	1.389238	1.222129	8	39	32	0	0
20	0.338667	0.276317	0.276317	0.413591	0.589979	0.78914	0.17904	-0.245985	0.581978	0.169888	9	40	50	1	2
21	0.338667	0.276317	0.276317	0.413591	1.230452	-0.228851	0.849298	-0.08157	-0.225282	0.42604	9	40	51	1	1
22	0.338667	0.276317	0.276317	0.413591	-1.829405	0.78914	-1.096954	0.320333	-1.032541	0.838321	9	40	51	1	0
23	0.338667	0.276317	0.276317	0.413591	-0.477475	-0.228851	-0.428215	-0.446937	1.389238	-0.800295	11	37	40	0	0
24	0.338667	0.276317	0.276317	0.413591	-1.082187	-0.228851	-0.352308	0.228991	-0.225282	0.930254	0	44	31	1	0
25	-7.908075	-8.08483	-8.08483	-3.028552	-0.210611	-2.264833	-0.300691	-1.963208	0.581978	-0.949279	1	0	56	0	0
26	0.338667	0.276317	0.276317	0.413591	0.429861	0.78914	-0.002377	0.320333	-0.225282	-0.453471	1	41	66	0	2
27	0.338667	0.276317	0.276317	0.413591	0.109625	0.78914	-0.101815	-0.227717	-0.225282	2.399818	5	3	7	1	1
28	0.338667	0.276317	0.276317	0.413591	1.052721	-0.228851	0.967712	2.256775	0.581978	-0.31825	5	3	8	1	1
29	0.338667	0.276317	0.276317	0.413591	-1.42057	0.78914	0.273924	0.649163	-1.032541	-0.708047	5	3	7	1	1
30	0.338667	0.276317	0.276317	0.413591	0.25213	0.78914	0.258742	0.503016	0.581978	0.664961	1	7	41	1	1
31	0.338667	0.276317	0.276317	0.413591	0.269743	-0.228851	0.147159	2.074092	-0.225282	-0.56274	5	3	10	1	1
32	0.338667	0.276317	0.276317	0.413591	0.198757	0.78914	0.668639	0.740504	-0.225282	-0.69008	5	3	9	1	2
33	-0.937614	-1.483924	-1.483924	-1.30748	-0.690965	-0.228851	-0.161023	0.448211	-1.839801	-0.210977	5	3	10	1	0
34	0.338667	0.276317	0.276317	0.413591	0.589979	0.78914	0.615505	0.375138	-0.225282	2.62424	5	3	10	1	1
35	0.338667	0.276317	0.276317	-1.30748	0.50992	-0.228851	0.302009	-0.355595	0.581978	-0.428885	5	3	9	1	1
36	0.338667	0.276317	0.276317	0.413591	0.750097	0.78914	0.710388	0.630894	0.581978	-0.132703	5	3	11	1	1
37	0.338667	0.276317	0.276317	0.413591	1.070334	0.78914	1.184806	0.119381	0.581978	-0.649945	5	3	11	1	1
38	0.338667	0.276317	0.276317	0.413591	0.198757	-0.228851	1.015534	1.325091	0.581978	-0.858712	5	3	8	1	1
39	0.044141	0.276317	0.276317	0.413591	0.732484	-0.228851	-0.013763	-0.118107	-0.225282	0.042653	1	24	12	2	1
40	0.338667	0.276317	0.276317	0.413591	0.732484	0.78914	0.722533	1.690457	-0.225282	1.842336	6	47	60	2	1
41	0.240492	0.276317	0.276317	0.413591	-0.886843	-0.228851	-0.929959	-0.867108	-1.032541	-0.433088	6	4	64	2	1
42	-0.544912	0.276317	0.276317	-1.30748	-0.744338	-2.264833	0.523657	-0.52001	-0.225282	0.13238	6	8	57	2	0
43	0.338667	0.276317	0.276317	0.413591	0.269743	0.78914	0.198017	-0.684425	-0.225282	-0.366896	6	9	54	2	1
44	0.338667	0.276317	0.276317	0.413591	-0.566607	-1.246842	0.068975	-0.611352	-1.839801	0.039291	6	8	57	2	1
45	-1.03579	-0.163743	-0.163743	0.413591	1.230452	-0.228851	0.972267	0.448211	-0.225282	-0.454627	6	14	62	2	1
46	0.338667	0.276317	0.276317	0.413591	0.732484	0.78914	0.585901	0.777041	-0.225282	0.126601	6	15	59	2	1
47	0.338667	0.276317	0.276317	0.413591	1.070334	0.78914	1.086127	0.703968	-0.225282	0.625772	6	14	63	2	1
48	-0.250386	0.276317	0.276317	-1.30748	0.50992	-0.228851	-0.35079	-0.73923	-0.225282	-0.873316	6	14	62	2	0
49	0.338667	0.276317	0.276317	0.413591	-0.317357	0.78914	0.103133	1.434701	-0.225282	0.763409	6	14	63	2	1
50	0.338667	0.276317	0.276317	0.413591	-0.477475	0.78914	-0.87986	-0.264253	-0.225282	-0.253214	6	4	64	2	0
51	0.338667	0.276317	0.276317	0.413591	0.412248	-0.228851	-1.071905	1.836604	-0.225282	1.620225	6	9	54	2	1
52	0.338667	0.276317	0.276317	0.413591	0.073865	-1.246842	0.763523	0.740504	-0.225282	-0.478792	6	4	64	2	0
53	0.338667	0.276317	0.276317	0.413591	0.910216	-0.228851	0.773391	2.713483	-0.225282	-0.49203	6	9	54	2	2
54	-0.054035	0.276317	0.276317	0.413591	-0.050493	-0.228851	-1.365664	-0.940181	0.581978	-0.698486	3	42	29	0	0
55	0.338667	0.276317	0.276317	-1.30748	-1.678361	-2.264833	-0.173927	-0.940181	-0.225282	-0.644482	3	5	13	1	1
56	0.338667	0.276317	0.276317	0.413591	-0.246371	-1.246842	-1.150848	1.288554	0.581978	-0.466289	3	5	13	1	0
57	0.338667	0.276317	0.276317	0.413591	-0.210611	-0.228851	0.469763	0.174186	-0.225282	-0.818367	3	5	13	1	2
58	0.338667	0.276317	0.276317	0.413591	0.750097	-0.228851	0.274683	-0.62962	-0.225282	-0.020597	3	5	13	1	1
59	0.338667	0.276317	0.276317	0.413591	0.910216	0.78914	-0.476795	-0.830571	-0.225282	2.281514	3	5	13	1	1
60	0.338667	0.276317	0.276317	0.413591	0.162998	0.78914	0.251152	0.795309	-0.225282	0.056837	3	5	14	1	2
61	-1.03579	-1.483924	-1.483924	0.413591	0.714338	-0.228851	0.506199	2.366385	-0.225282	-0.019441	3	5	13	1	2
62	0.338667	0.276317	0.276317	0.413591	-0.922069	-2.264833	0.555538	0.411675	-0.225282	-0.733368	3	5	13	1	4
63	0.338667	0.276317	0.276317	0.413591	-0.121479	0.78914	-0.847221	-0.337327	0.581978	-0.546139	2	1	15	0	1
64	-0.544912	-0.163743	-0.163743	0.413591	0.180611	-0.228851	-0.398611	-0.666157	1.389238	-0.63366	2	1	61	0	2
65	0.338667	0.276317	0.276317	0.413591	-0.815324	0.78914	-0.451746	0.082845	1.389238	-0.950435	2	17	55	0	1
66	0.338667	0.276317	0.276317	0.413591	0.269743	0.78914	0.365012	0.13765	1.389238	3.330812	2	43	34	0	2
67	0.044141	0.276317	0.276317	0.413591	1.194692	-0.228851	1.01022	-0.30079	1.389238	0.301537	2	19	58	0	1
68	0.338667	0.276317	0.276317	-1.30748	0.50992	0.78914	0.995039	-0.337327	1.389238	-0.856821	2	11	65	0	2
69	0.338667	0.276317	0.276317	0.413591	0.198757	0.78914	0.915337	-0.209448	1.389238	-0.445906	2	19	58	0	1
70	-1.133965	-1.043864	-1.043864	-1.30748	-1.75842	-0.228851	-1.655628	-1.086328	0.581978	-0.95884	2	13	71	0	0
71	-1.03579	-1.483924	-1.483924	0.413591	0.518994	0.78914	0.20333	-1.17767	1.389238	-0.921121	2	13	71	0	1
72	0.338667	0.276317	0.276317	0.413591	0.020493	0.78914	-0.504122	-0.830571	1.389238	-0.686403	2	10	70	0	1
73	-0.054035	-1.043864	-1.043864	-1.30748	-1.97191	-2.264833	-1.587312	-1.579573	-1.839801	-0.963148	2	13	71	0	0
74	0.338667	0.276317	0.276317	0.413591	0.500847	-1.246842	0.745305	-0.136375	0.581978	1.030698	2	13	71	0	1
75	0.338667	0.276317	0.276317	0.413591	0.109625	-1.246842	-1.292035	0.119381	-0.225282	-0.56316	2	10	67	0	1
76	0.338667	0.276317	0.276317	0.413591	-0.299744	-0.228851	0.398411	-0.465205	-0.225282	-0.501591	2	10	68	0	2
77	0.338667	0.276317	0.276317	0.413591	0.750097	0.78914	1.184806	-0.538278	0.581978	0.925526	2	10	68	0	4
78	0.338667	0.276317	0.276317	0.413591	0.732484	0.78914	0.520621	0.009771	-0.225282	-0.082061	7	23	16	2	2
79	0.338667	0.716377	0.716377	0.413591	0.233983	-0.228851	-0.308282	-0.19118	-0.225282	-0.400097	7	18	17	2	1
80	0.338667	0.276317	0.276317	0.413591	0.269743	0.78914	0.851575	0.740504	-0.225282	0.845571	7	18	17	2	1
81	0.338667	0.276317	0.276317	0.413591	0.269743	0.78914	0.957085	0.795309	-0.225282	0.348396	7	18	17	2	1
82	0.240492	0.276317	0.276317	0.413591	0.892603	0.78914	0.387784	0.813578	-0.225282	1.327405	7	31	18	2	1
83	0.338667	0.276317	0.276317	0.413591	0.589979	-0.228851	0.213198	-0.757498	-1.839801	0.269596	7	21	19	2	1
84	-1.03579	-1.483924	-1.483924	0.413591	-1.100334	-1.246842	0.029504	-1.195938	-1.032541	-0.787267	7	21	20	2	0
85	-3.686528	-1.483924	-1.483924	0.413591	0.589979	0.78914	0.23597	-1.17767	-0.225282	-0.417853	5	3	11	2	0
86	0.240492	0.276317	0.276317	0.413591	-0.477475	-0.228851	-0.665044	-0.30079	-0.225282	0.249844	7	16	49	2	0
87	0.338667	0.276317	0.276317	0.413591	-0.228224	-3.282824	-0.378116	-0.501742	-0.225282	-0.074706	7	16	49	2	1
88	0.338667	0.276317	0.276317	0.413591	-0.068106	0.78914	0.099338	-0.08157	-0.225282	-0.718974	7	22	48	2	1
89	0.338667	0.276317	0.276317	0.413591	1.070334	0.78914	0.141087	-0.593083	0.581978	-0.449583	1	7	41	0	1
90	0.338667	0.276317	0.276317	0.413591	0.892603	0.78914	1.029197	-0.172912	0.581978	-0.251008	8	28	21	0	2
91	-0.446737	0.276317	0.276317	-4.749623	-4.106819	-4.300815	-6.390698	-1.616109	-5.06884	-0.588481	8	28	21	0	4
92	0.338667	0.276317	0.276317	0.413591	0.589979	0.78914	0.642831	0.082845	0.581978	0.017962	8	25	22	0	2
93	0.338667	0.276317	0.276317	-1.30748	0.269743	0.78914	0.454582	0.101113	0.581978	0.897789	8	25	22	0	1
94	-1.03579	-1.483924	-1.483924	-1.30748	-2.905933	0.78914	-0.621018	-0.812303	0.581978	-0.541622	8	45	35	0	0
95	0.338667	0.276317	0.276317	0.413591	0.233983	-1.246842	0.492535	0.539553	1.389238	-0.883718	8	45	30	0	1
96	-1.03579	-1.043864	-1.043864	0.413591	-0.61998	-1.246842	0.693689	-0.976718	1.389238	-0.96609	8	45	35	0	1
97	0.338667	0.276317	0.276317	0.413591	-0.281597	0.78914	0.254947	-0.063302	1.389238	0.83685	8	45	37	0	1
98	0.338667	0.276317	0.276317	-1.30748	-0.690965	0.78914	-0.371285	0.082845	1.389238	-0.853144	8	45	37	0	2
99	0.338667	0.276317	0.276317	-1.30748	-0.450788	-0.228851	-1.0757	0.703968	0.581978	-0.956844	8	45	35	0	0
100	0.240492	0.276317	0.276317	0.413591	1.052721	0.78914	0.89636	-0.812303	0.581978	-0.873631	8	45	37	0	1
101	0.338667	0.276317	0.276317	0.413591	1.230452	-0.228851	0.963158	-0.574815	0.581978	-0.920281	8	45	30	0	2
102	0.338667	0.276317	0.276317	0.413591	0.910216	-0.228851	-0.926164	-0.611352	-0.225282	-0.351241	10	29	69	1	0
103	0.338667	0.276317	0.276317	0.413591	0.750097	-0.228851	-0.284751	-0.775767	-1.032541	-0.560323	10	29	69	1	1
104	0.338667	0.276317	0.276317	0.413591	1.070334	0.78914	0.596528	0.411675	-1.032541	-0.308794	10	38	72	1	2
105	0.338667	0.276317	0.276317	0.413591	0.732484	0.78914	0.771114	0.064576	-0.225282	-0.264036	10	29	69	1	2
106	-0.446737	0.276317	0.276317	0.413591	-1.75842	0.78914	-1.444607	-0.794035	-0.225282	-0.227998	9	30	53	1	0
107	-1.03579	-1.483924	-1.483924	0.413591	-0.690965	0.78914	-1.415763	-1.195938	-1.032541	-0.6345	9	27	23	1	1
108	0.338667	0.276317	0.276317	0.413591	-0.690965	0.78914	-1.011938	0.484748	-0.225282	-0.369313	12	35	46	2	0
109	0.338667	0.276317	0.276317	0.413591	-0.068106	0.78914	0.649663	0.064576	-0.225282	1.096469	12	34	45	2	1
110	0.338667	0.276317	0.276317	-3.028552	-3.14611	-0.228851	-1.276094	-0.483473	-0.225282	-0.62662	12	36	43	2	1
111	0.338667	0.276317	0.276317	0.413591	0.25213	0.78914	-0.386466	-0.428668	1.389238	1.647648	11	32	24	0	1
112	0.338667	0.276317	0.276317	-1.30748	-1.331438	-1.246842	-1.240418	-1.031523	1.389238	-0.18345	11	33	25	0	0
113	0.338667	0.276317	0.276317	0.413591	0.358876	0.78914	0.00825	-0.245985	-0.225282	-0.489824	0	44	36	1	1
114	0.338667	0.276317	0.276317	0.413591	0.109625	-0.228851	-0.289305	-0.501742	-0.225282	0.4646	0	44	52	1	1
115	0.240492	0.276317	0.276317	-1.30748	-0.504161	-1.246842	0.4728	-0.720962	1.389238	-0.770771	2	13	71	0	1
116	0.338667	0.276317	0.276317	0.413591	0.073865	0.78914	0.623854	-0.172912	-1.032541	-0.365005	12	35	47	2	0
117	0.338667	0.276317	0.276317	0.413591	0.589979	0.78914	0.467486	0.228991	0.581978	2.502994	0	6	6	1	1
118	0.338667	0.276317	0.276317	0.413591	-1.188933	-1.246842	0.337685	-0.84884	-0.225282	-0.770982	0	2	26	1	0
119	-4.96281	-5.444468	-5.444468	-1.30748	-0.851084	-1.246842	-2.152818	-1.652646	0.581978	-0.362168	1	0	27	0	4
120	0.338667	0.276317	0.276317	0.413591	0.394102	0.78914	-0.074489	0.210723	1.389238	-0.612016	1	0	27	0	0
121	0.338667	0.276317	0.276317	0.413591	1.070334	0.78914	1.184806	3.754778	-0.225282	1.361132	4	20	0	2	1
122	0.338667	0.276317	0.276317	0.413591	0.910216	0.78914	0.501644	0.375138	-0.225282	-0.325395	7	22	48	2	1
123	-0.446737	0.276317	0.276317	0.413591	-0.406489	-0.228851	-0.883656	-0.593083	-1.032541	0.374558	9	40	51	1	0
124	0.338667	0.276317	0.276317	0.413591	1.230452	0.78914	0.744546	1.178944	0.581978	1.221708	11	37	42	0	1
125	0.338667	0.276317	0.276317	0.413591	0.233983	0.78914	0.353626	0.740504	0.581978	-0.007884	13	46	5	1	1
126	-1.232141	0.276317	0.276317	0.413591	0.198757	-0.228851	0.535802	-0.794035	-1.032541	-0.466079	13	46	4	1	1
127	0.044141	0.276317	0.276317	0.413591	0.874456	0.78914	0.103133	-0.337327	-1.032541	0.658973	13	46	3	1	0
128	0.338667	0.276317	0.276317	0.413591	-0.655206	-0.228851	0.493295	0.594358	-0.225282	0.452202	13	46	4	1	1
129	0.338667	0.276317	0.276317	0.413591	0.266406	-1.798381	0.655955	-0.114668	0.510092	0.074658	1	0	13	0	4
130	0.065725	0.276317	0.276317	-0.185172	-2.992331	-2.569684	-0.002631	-0.945916	-0.207795	-0.12663	1	0	13	0	4
131	-0.468651	-4.599242	0.142347	-2.322878	-3.211394	-4.070583	-3.803084	-1.650999	-3.520125	-0.545436	1	0	13	0	4
132	-4.906167	-4.523174	-4.425855	-0.377418	-0.920212	-1.496684	-1.084315	-1.203445	0.233236	-0.448715	1	0	13	0	4
133	0.338667	0.276317	0.276317	0.413591	-0.077373	-2.193589	0.571562	0.120043	0.444607	-0.339789	1	0	13	0	4
134	0.243815	0.276317	0.276317	0.344154	-2.133578	-1.427324	0.998679	-0.692447	0.471597	0.194332	1	0	13	0	4
135	-0.442926	0.276317	0.276317	-1.109506	-3.230917	-4.147327	-2.149385	0.320284	-3.74137	-0.616039	1	0	13	0	4
136	-4.906167	-4.523174	-4.425855	-0.377418	0.237165	-1.382204	-1.044698	-1.317979	0.550923	-0.260319	1	0	13	0	4
137	0.338667	0.276317	0.276317	0.413591	-0.912421	-2.071838	0.559332	0.024895	0.243228	-0.635135	1	0	13	0	4
138	-2.137879	-2.143277	-4.421062	-0.306365	-1.107564	-2.024965	-0.534226	-1.05634	-0.071917	-0.357669	1	0	13	0	4
139	-0.46043	-2.848943	0.174832	-0.61024	-3.187332	-3.291936	-1.801287	-1.397131	-2.054299	-0.252442	1	0	13	0	4
140	-4.918913	-5.428901	-5.244431	-1.155243	-0.908937	-1.33741	-1.093675	-1.486976	0.305767	-0.372523	1	0	13	0	4
141	0.338667	0.276317	0.276317	0.413591	-0.915212	-2.235356	0.556143	0.197371	0.201507	-0.68552	1	0	13	0	4
142	0.305704	0.276317	0.276317	0.405539	-1.471878	-0.673488	1.155631	-0.596585	0.566551	0.417384	1	0	13	0	4
143	-0.446803	-2.387197	0.27394	-1.831317	-3.853933	-4.224758	-3.588442	-1.407	-4.242648	-0.524566	1	0	13	0	4
144	-4.932627	-4.912833	-5.262246	-0.76648	-1.100853	-1.437814	-1.51425	-1.522889	0.299491	-0.361119	1	0	13	0	4
145	0.338667	0.276317	0.276317	0.413591	-0.074582	-2.030071	0.574751	-0.052433	0.486328	-0.289404	1	0	13	0	4
146	0.186696	0.276317	0.276317	0.192291	-0.028236	-2.178124	0.321032	-0.58949	0.013381	0.017759	1	0	13	0	4
147	-0.468256	-2.848943	0.174832	-1.350776	-3.213539	-4.110397	-2.932038	-0.941229	-3.618034	-0.594829	1	0	13	0	4
148	-4.906167	-4.523174	-4.425855	-0.377418	-0.731439	-1.423703	-1.083968	-1.275738	0.299308	-0.28286	1	0	13	0	4
149	0.262004	0.276317	0.276317	0.403897	-1.304061	-1.467736	0.78913	-0.411582	0.46371	-0.197764	1	0	13	0	4
150	0.302352	0.276317	0.276317	0.349225	-2.043868	-1.996776	0.874599	-0.025576	-0.1205	-0.13391	1	0	13	0	4
151	-0.254089	0.276317	0.276317	-0.287396	-1.742821	-2.132812	0.188936	0.086675	-0.379664	-0.624373	1	0	13	0	4
152	-4.906167	-4.523174	-4.425855	-0.377418	-0.257845	-1.496591	-1.047151	-1.250825	0.370701	-0.385042	1	0	13	0	4
153	0.066435	0.276317	0.276317	-0.097782	-2.529991	-2.179575	0.065436	-0.783697	0.123768	-0.341874	1	0	13	0	4
154	-2.628538	-3.75238	-4.424491	-0.359184	0.141828	-1.645805	-0.862976	-1.085249	0.410537	-0.327833	1	0	13	0	4
155	-0.453963	-1.114286	0.263931	-0.738033	-3.197851	-3.654838	-1.997968	-1.311493	-3.566445	-0.358729	1	0	13	0	4
156	-2.799395	-5.330106	-4.983727	-0.588979	-0.99364	-1.612815	-0.677578	-1.329663	0.017309	-0.36773	1	0	13	0	4
157	0.338667	0.276317	0.276317	0.413591	0.910216	0.633656	0.627941	2.998606	-0.225282	-0.188361	6	3	9	1	2
158	0.338667	0.276317	0.276317	0.413591	0.699784	0.78914	0.271846	-0.12853	0.469153	-0.131667	8	5	14	1	2
159	0.338667	0.276317	0.276317	0.413591	0.473898	0.78914	0.391582	0.093548	-0.004037	-0.363803	1	5	14	1	2
160	0.338667	0.276317	0.276317	0.413591	0.579742	0.78914	0.658457	0.597396	0.12346	-0.524996	10	3	9	1	2
161	0.338667	0.276317	0.276317	0.413591	0.910216	0.367945	0.606862	2.883021	-0.225282	0.028043	6	3	9	1	2
162	0.338667	0.276317	0.276317	0.413591	0.517593	0.287942	0.554817	0.13502	0.023429	-0.218449	3	5	9	1	2
163	0.338667	0.276317	0.276317	0.413591	0.209898	0.78914	0.213169	0.420386	0.13196	0.135927	10	3	9	1	2
164	-0.726506	0.246575	-0.069362	0.413591	0.746286	-0.228851	0.50854	2.58547	-0.225282	-0.435488	3	5	13	1	2
165	0.169233	0.024318	-0.139486	0.413591	0.424831	0.735451	-0.104363	-0.391232	0.817885	-0.419994	8	1	21	0	2
166	0.338667	0.276317	0.276317	0.413591	0.315864	0.78914	0.550985	-0.049924	0.703357	2.063481	8	5	14	0	2
167	0.338667	0.276317	0.276317	-0.378512	0.65277	0.78914	0.585494	-0.062824	0.027108	-0.518689	8	45	16	0	2
168	0.338667	0.276317	0.276317	0.413591	-0.261622	-0.228851	0.402828	-0.090317	-0.225282	-0.711305	8	5	13	0	2
169	0.338667	0.276317	0.276317	0.413591	0.732484	0.78914	0.740773	0.055418	-0.225282	-0.187008	10	5	14	1	2
170	0.338667	0.276317	0.276317	0.413591	1.206499	0.188634	0.986667	-0.217318	0.581978	-0.456129	8	10	16	0	2
171	0.338667	0.276317	0.276317	0.413591	0.624371	0.78914	0.715313	0.081934	-0.14158	-0.064472	8	3	9	0	2
172	0.338667	0.276317	0.276317	-0.159399	-0.524132	0.381376	0.201185	-0.117361	0.15614	-0.739709	2	1	22	0	2
173	0.338667	0.276317	0.276317	0.413591	1.139943	0.73605	0.987833	-0.563591	0.581978	-0.548906	8	10	21	0	2
174	0.338667	0.276317	0.276317	0.413591	0.991117	0.78914	0.553092	0.18823	-0.830487	-0.100136	10	3	9	1	2
175	0.338667	0.276317	0.276317	0.413591	0.667777	0.78914	0.713263	0.073465	0.145817	-0.0393	10	3	9	1	2
176	0.249891	0.276317	0.276317	-1.894594	-0.327496	-2.264833	0.75778	-0.78884	-0.225282	-0.218767	6	0	25	0	0
177	-1.03579	-1.483924	-1.483924	-4.350448	-3.181493	0.096688	-1.687403	-1.016769	-2.195762	-0.664729	2	13	71	0	0
178	0.338667	0.276317	0.276317	-1.815179	-0.634953	-0.305595	-1.215884	-1.02329	0.217208	-0.243603	6	8	25	2	0
179	0.337618	0.276317	0.276317	0.413591	-0.463049	-0.228851	-0.852101	0.142296	-2.517871	-0.627559	6	4	3	2	0
180	0.338667	0.276317	0.276317	0.413591	0.396849	0.78914	-0.049995	1.2444	1.389238	-0.389037	0	0	3	0	0
181	0.338667	0.276317	0.276317	0.413591	-0.793898	0.78914	-1.055173	0.390832	-0.78383	-0.027942	9	40	51	1	0
182	0.337157	0.276317	0.276317	0.413591	-0.477475	-0.228851	-0.552959	-0.394316	0.674754	-0.065624	11	0	25	0	0
183	0.316575	0.276317	0.276317	0.413591	-0.983556	-0.228851	-0.355048	-0.105401	-0.225282	0.33125	0	40	51	1	0
184	-2.274264	-5.263917	-7.720977	-2.788267	-0.49718	-0.336228	-0.229546	-0.385379	-1.13208	-0.752962	5	3	10	0	0
185	-0.392317	-1.471549	-1.223655	-1.30748	-0.785816	-1.613187	-0.560386	-0.776537	-1.839801	-0.477113	2	13	71	0	0
186	-0.331434	0.276317	0.276317	-0.378512	-0.961182	-0.288665	-0.232527	0.072338	-0.225282	0.4806	6	2	26	2	0
187	0.257643	0.276317	0.276317	-2.62207	0.133266	-0.228851	-0.40196	-0.803497	-0.225282	-0.465783	6	4	33	2	0
188	-0.444695	0.276317	0.276317	0.413591	-1.473681	0.78914	-1.376203	-0.70551	-0.225282	-0.238672	9	35	46	2	0
189	0.321266	0.276317	0.276317	0.413591	-0.438386	-0.646336	-0.156492	0.625452	-0.225282	-0.255478	0	2	26	2	0
190	0.091057	0.276317	0.276317	0.413591	0.18136	-0.228851	-1.11734	-0.923784	-0.14158	-0.596979	3	4	29	0	0
191	0.263845	0.276317	0.276317	0.413591	-0.344924	-0.839078	-0.789526	0.707958	-0.034571	-0.235215	0	4	13	1	0
192	0.027367	-1.033311	-0.98968	-1.30748	-1.644032	-1.193752	-1.500487	-1.084797	1.204935	-0.528581	2	13	35	0	0
193	-0.934542	-1.149085	-1.23977	-1.30748	-1.671562	-0.929061	-0.771147	-0.452193	-1.839801	-0.270939	2	13	71	0	0
194	-0.626875	-1.464119	-1.169355	-0.565839	-1.49609	-1.725028	-0.699622	-1.382598	-1.40364	-0.927434	7	2	10	1	0
195	-2.771082	-1.080527	-0.948852	-0.226545	0.521358	-0.032456	0.007879	-1.061375	-0.225282	-0.722915	5	3	10	2	0
196	0.288484	0.276317	0.276317	0.413591	-1.040064	-0.228851	-0.396393	-0.249171	-0.225282	0.518403	0	2	26	1	0
197	-0.218495	-0.058323	-0.577525	-1.30748	-2.775581	0.172044	-0.930896	0.07281	0.581978	-0.934419	8	45	35	0	0
198	0.338667	0.276317	0.276317	-1.125157	-0.477034	-0.228851	-0.732022	0.486666	0.958626	-0.925424	3	4	13	0	0
199	-0.093064	0.276317	0.276317	0.413591	0.78529	-0.228851	-0.920652	-0.610921	-0.293674	-0.313267	6	4	29	2	0
200	-0.293234	0.276317	0.276317	0.413591	-1.703177	0.78914	-1.197947	-0.743037	-0.225282	-0.241758	9	40	51	1	0
201	0.338667	0.276317	0.276317	0.413591	-0.669876	0.78914	0.028959	-0.132491	-0.30105	-0.365179	9	35	46	2	0
202	0.338667	0.276317	0.276317	-1.30748	-1.068859	-1.085119	-1.181009	-0.221039	0.659983	-0.230031	11	13	25	0	0
203	0.338667	0.276317	0.276317	0.413591	-0.411302	0.78914	0.515939	-0.193852	-0.852828	-0.292848	12	35	3	2	0
204	0.338667	0.276317	0.276317	0.413591	0.005426	-1.246842	0.496442	0.446024	-0.225282	-0.630263	0	2	26	2	0
205	0.338667	0.276317	0.276317	0.413591	0.186568	0.327798	-0.244662	0.167483	1.389238	-0.780194	1	0	27	0	0
206	-0.056487	0.276317	0.276317	0.413591	-1.12544	-0.061292	-1.013142	0.312944	-1.032541	0.547177	9	40	51	1	0
207	0.156165	0.276317	0.276317	0.413591	0.173707	0.78914	0.378728	-0.233244	-1.032541	0.406819	0	4	3	1	0
208	0.338667	0.276317	0.276317	0.413591	-0.913163	-2.177434	0.557511	0.086658	-0.109399	-0.678971	1	0	13	0	4
209	0.315868	0.276317	0.276317	0.410303	-0.032902	-0.664254	1.168411	-0.566031	0.581216	0.629649	1	0	13	0	4
210	-0.444476	0.276317	0.276317	-2.462173	-3.505431	-4.29674	-3.282497	-0.205406	-5.05579	-0.603368	1	0	13	0	4
211	-4.959076	-5.387278	-5.438498	-0.80291	-0.917729	-1.352718	-2.007692	-1.634108	0.567676	-0.362031	1	0	13	0	4
212	0.338667	0.276317	0.276317	0.413591	0.17683	-2.028696	0.578303	0.01196	0.482674	-0.103041	1	0	13	0	4
213	0.065836	0.276317	0.276317	-0.176667	-2.91778	-2.322358	0.033307	-0.94127	-0.023214	-0.255221	1	0	13	0	4
214	-0.460928	-4.172671	0.168447	-0.93196	-3.18928	-3.55143	-2.515931	-1.547873	-2.819311	-0.366648	1	0	13	0	4
215	-4.906167	-4.523174	-4.425855	-0.377418	-0.886613	-1.460808	-1.083999	-1.223865	0.282149	-0.403966	1	0	13	0	4
216	0.338667	0.276317	0.276317	0.413591	-0.867976	-2.191995	0.560328	0.071707	0.264339	-0.371544	1	0	13	0	4
217	0.299464	0.276317	0.276317	0.367115	-1.859654	-0.87008	1.135684	-0.605794	0.497142	0.267341	1	0	13	0	4
218	-0.446029	-0.213974	0.274432	-1.564382	-3.232169	-4.152316	-2.172653	-0.025432	-3.986332	-0.580255	1	0	13	0	4
219	-4.906167	-4.523174	-4.425855	-0.377418	0.158025	-1.407699	-1.04607	-1.279887	0.479252	-0.336632	1	0	13	0	4
220	0.338667	0.276317	0.276317	0.413591	-0.514033	-2.052224	0.561678	0.00243	0.415903	-0.559503	1	0	13	0	4
221	-2.243947	-2.167828	-4.423493	-0.322865	-1.013709	-1.86996	-0.616055	-1.059829	0.170572	-0.342012	1	0	13	0	4
222	-0.45775	-1.704592	0.208258	-0.655066	-3.188112	-3.559273	-1.964543	-1.347004	-2.883737	-0.334356	1	0	13	0	4
223	-4.909339	-5.356781	-4.732868	-0.888819	-0.775631	-1.376744	-1.092641	-1.383562	0.305749	-0.372066	1	0	13	0	4
224	0.338667	0.276317	0.276317	0.413591	-0.763082	-2.195975	0.558255	0.196885	0.370775	-0.629792	1	0	13	0	4
225	0.304879	0.276317	0.276317	0.379859	-2.101322	-1.049492	1.149544	-0.673242	0.530896	0.357871	1	0	13	0	4
226	-0.466814	-2.448551	0.231309	-1.926071	-3.311398	-4.138101	-3.62311	-1.50304	-4.045629	-0.526282	1	0	13	0	4
227	-4.930361	-4.526973	-5.134141	-0.642292	-1.094376	-1.466782	-1.166856	-1.45979	0.244486	-0.418555	1	0	13	0	4
228	0.338667	0.276317	0.276317	0.413591	0.223279	-1.938173	0.645003	-0.090447	0.491361	-0.070399	1	0	13	0	4
229	0.310653	0.276317	0.276317	0.305105	-0.048082	-2.19145	0.330898	0.118172	0.136302	-0.089249	1	0	13	0	4
230	-0.460021	-1.493739	0.251046	-0.80943	-3.198236	-3.744915	-2.209975	-1.032081	-3.574139	-0.594739	1	0	13	0	4
231	-4.906167	-4.523174	-4.425855	-0.377418	-0.062356	-1.390104	-1.074306	-1.278611	0.433797	-0.27135	1	0	13	0	4
232	0.282903	0.276317	0.276317	0.409885	-1.178177	-2.020441	0.560127	-0.401522	0.386084	-0.259166	1	0	13	0	4
233	-0.140926	0.276317	0.276317	-0.238834	-2.010764	-2.100795	0.463367	0.070714	-0.169221	-0.392245	1	0	13	0	4
234	0.16132	0.276317	0.276317	-0.264665	-1.77507	-2.084959	0.638652	0.020978	-0.212515	-0.517642	1	0	13	0	4
235	-4.906167	-4.523174	-4.425855	-0.377418	-0.336014	-1.496668	-1.059977	-1.21032	0.28186	-0.39639	1	0	13	0	4
236	0.218847	0.276317	0.276317	0.059035	-2.283756	-2.170373	0.791615	-0.45795	0.046628	-0.231106	1	0	13	0	4
237	-2.476261	-3.654671	-4.422478	-0.353415	-1.056916	-1.892347	-0.601014	-1.070091	0.310089	-0.34713	1	0	13	0	4
238	-0.455844	-1.87723	0.212048	-0.644462	-3.195441	-3.459083	-1.893304	-1.338657	-3.127562	-0.269313	1	0	13	0	4
239	-3.216764	-5.344614	-5.240553	-0.61576	-0.968528	-1.428368	-0.748704	-1.411284	0.261524	-0.370747	1	0	13	0	4
240	0.338667	0.276317	0.276317	0.413591	0.910216	0.598399	0.603723	2.95805	-0.225282	0.060162	6	3	9	1	2
241	0.338667	0.276317	0.276317	0.413591	0.628673	0.78914	0.231192	-0.190078	0.576403	-0.005699	10	3	9	1	2
242	0.338667	0.276317	0.276317	0.413591	0.56341	0.78914	0.523574	0.146654	-0.224459	-0.24333	1	3	9	0	2
243	0.338667	0.276317	0.276317	0.413591	0.300414	0.78914	0.666325	0.720059	-0.207626	-0.668466	10	3	9	1	2
244	0.338667	0.276317	0.276317	0.413591	0.910216	0.273792	0.639559	2.867308	-0.225282	-0.361828	6	3	9	1	2
245	0.338667	0.276317	0.276317	0.413591	-0.218836	-0.228851	0.434423	0.166611	-0.225282	-0.754406	3	5	13	0	2
246	0.338667	0.276317	0.276317	0.413591	0.206102	0.78914	0.226729	0.643008	-0.054484	0.105098	3	5	9	1	2
247	-1.035491	0.159434	-0.97452	0.413591	0.720024	-0.228851	0.508329	2.428268	-0.225282	-0.131695	3	5	13	1	2
248	0.200875	0.242521	0.010642	0.413591	0.672151	-0.215525	0.217261	-0.393035	0.565609	-0.579686	2	1	14	0	2
249	0.338667	0.276317	0.276317	0.413591	0.402311	0.78914	0.607522	0.088109	1.172067	2.246457	8	5	14	0	2
250	0.338667	0.276317	0.276317	-0.222883	0.51132	0.750451	0.994904	-0.313307	0.99475	-0.700072	2	1	16	0	2
251	0.338667	0.276317	0.276317	0.413591	-0.293649	-0.228851	0.400882	-0.252556	-0.225282	-0.629906	2	5	13	0	2
252	0.338667	0.276317	0.276317	0.413591	0.716935	0.78914	0.482775	-0.030408	0.26798	-0.092913	3	5	14	1	2
253	0.338667	0.276317	0.276317	0.413591	0.911183	0.767436	1.018901	-0.220054	0.581978	-0.40734	8	10	21	0	2
254	0.338667	0.276317	0.276317	0.413591	0.612422	0.78914	0.963537	-0.066859	0.581978	-0.18933	8	3	21	0	2
255	0.338667	0.276317	0.276317	-1.30748	0.210936	0.78914	-0.225724	-0.122854	1.389238	-0.853163	2	45	16	0	2
256	0.338667	0.276317	0.276317	0.413591	1.114545	-0.033563	0.926816	-0.573535	0.581978	-0.788282	8	10	16	0	2
257	0.338667	0.276317	0.276317	0.413591	0.994979	0.78914	0.594843	0.232995	-0.95667	-0.253121	10	3	9	1	2
258	0.338667	0.276317	0.276317	0.413591	0.603515	0.78914	0.752918	0.274298	-0.130186	-0.285502	10	3	9	1	2
259	0.338667	0.276317	0.276317	0.413591	0.910216	0.710165	0.605625	3.068583	-0.225282	0.000726	6	3	9	1	2
260	0.338667	0.276317	0.276317	0.413591	0.540636	0.590344	0.516651	0.032453	0.374754	-0.183872	10	5	9	1	2
261	0.338667	0.276317	0.276317	0.413591	0.565133	0.78914	0.386866	-0.127945	0.130846	-0.294329	1	5	14	1	2
262	0.338667	0.276317	0.276317	0.413591	0.218978	0.78914	0.314237	0.553963	0.130692	-0.524743	10	3	9	1	2
263	0.338667	0.276317	0.276317	0.413591	0.910216	-0.115239	0.647833	2.871489	-0.225282	-0.237528	6	3	9	1	2
264	0.338667	0.276317	0.276317	0.413591	0.576154	0.746499	0.272824	0.128946	0.180356	-0.206266	3	5	14	1	2
265	0.338667	0.276317	0.276317	0.413591	0.295805	0.78914	0.417041	0.22124	-0.048973	0.011589	10	3	9	1	2
266	0.068694	0.267362	-0.025783	0.413591	0.763847	-0.018918	0.573028	2.759617	-0.225282	-0.334618	3	5	13	1	2
267	0.238078	0.066156	0.06324	0.413591	0.509226	0.735947	0.272577	-0.538585	0.665422	-0.442967	8	1	21	0	2
268	0.338667	0.276317	0.276317	0.413591	0.454711	0.78914	0.633412	0.007123	0.665025	0.973974	8	5	14	0	2
269	0.338667	0.276317	0.276317	-0.291991	0.592524	0.78914	0.631183	0.013558	0.142633	-0.171596	8	3	16	0	2
270	0.338667	0.276317	0.276317	-0.005958	-0.321761	0.100315	0.295524	-0.098895	-0.114578	-0.7352	2	5	13	0	2
271	0.338667	0.276317	0.276317	0.413591	0.7133	0.78914	0.736071	0.064782	0.088899	-0.094023	10	5	9	1	2
272	0.338667	0.276317	0.276317	0.413591	0.680129	0.597609	0.919779	-0.016712	0.581978	-0.363931	8	10	21	0	2
273	0.338667	0.276317	0.276317	0.413591	0.649903	0.78914	0.713508	0.075053	0.025957	-0.05377	8	3	9	0	2
274	0.338667	0.276317	0.276317	-0.124319	-0.518053	-0.194305	0.256052	-0.2614	0.05185	-0.595769	2	1	13	0	2
275	0.338667	0.276317	0.276317	0.413591	1.166912	0.289857	0.987565	-0.360147	0.581978	-0.495398	8	10	21	0	2
276	0.338667	0.276317	0.276317	0.413591	0.942108	0.78914	0.575794	0.150267	-0.780785	-0.105627	10	3	9	1	2
277	0.338667	0.276317	0.276317	0.413591	0.728698	0.78914	0.716792	0.057291	-0.059277	-0.172288	10	3	9	1	2
278	0.314896	0.276317	0.276317	-3.015022	0.176582	-1.342826	0.176113	-0.854495	-0.225282	-0.504361	6	0	25	0	0
279	-1.03579	-1.483924	-1.483924	-4.586646	-3.780745	0.088205	-1.774235	-1.081938	-2.624762	-0.781882	2	13	71	0	0
280	-0.010836	0.276317	0.276317	-1.94703	0.233919	-0.228851	-0.571632	-0.768987	-0.225282	-0.590276	6	4	33	2	0
281	0.338537	0.276317	0.276317	0.413591	-0.069398	-0.228851	-0.946285	0.247922	-4.173301	-0.859403	6	40	51	1	0
282	0.338667	0.276317	0.276317	0.413591	0.644314	0.78914	-0.02271	0.858482	1.389238	0.435715	1	0	27	0	0
283	0.276911	0.276317	0.276317	0.413591	-1.715892	0.249972	-1.052704	0.320121	-1.032541	0.664386	9	40	51	1	0
284	0.338667	0.276317	0.276317	0.413591	0.132826	0.142288	-0.310191	-0.197349	1.389238	-0.788029	11	0	25	0	0
285	0.338619	0.276317	0.276317	0.413591	-1.07469	-0.228851	-0.392423	0.093929	-0.225282	0.819132	0	2	26	1	0
286	-3.572183	-1.618453	-5.257019	-0.391409	0.4824	-2.23561	-0.017243	-1.505065	-0.140654	-0.92494	5	3	10	0	0
287	-0.447294	-1.472986	-1.403883	-1.30748	-0.730231	-1.252168	-0.50963	-0.65889	-1.839801	-0.298088	2	13	10	0	0
288	0.162261	0.276317	0.276317	-0.222883	-0.742694	-2.199246	0.527535	-0.267718	-0.225282	-0.106708	6	0	25	2	0
289	0.035032	0.276317	0.276317	-2.006206	0.449702	-0.228851	-0.379419	-0.775684	-0.225282	-0.623964	6	4	33	2	0
290	0.255687	0.276317	0.276317	0.413591	-0.477475	0.311095	-0.84718	-0.274868	-0.225282	-0.143165	6	35	46	2	0
291	0.338667	0.276317	0.276317	0.413591	0.068724	-1.246842	0.697044	0.70497	-0.225282	-0.558281	0	2	26	2	0
292	-0.070209	0.276317	0.276317	0.413591	0.01149	-0.228851	-0.996279	-0.747453	0.101668	-0.401601	3	4	29	0	0
293	0.338667	0.276317	0.276317	-0.113468	-0.419606	-0.782829	-1.106229	0.895981	0.583032	-0.468628	0	4	13	1	0
294	-0.937624	-1.032785	-1.025241	-1.30748	-1.942496	-0.151945	-1.573405	-1.084071	0.581978	-0.955404	2	13	35	0	0
295	-0.058545	-1.208701	-1.098092	-1.30748	-0.843635	-1.9398	-1.547483	-0.937419	-1.839801	-0.833466	2	13	71	0	0
296	-0.446425	-1.483581	-1.399606	0.081834	-0.834768	-1.452752	-0.065773	-1.030859	-1.252666	-0.761754	2	13	71	0	0
297	-3.45947	-1.483924	-1.483924	0.413591	0.529374	-0.2127	0.069142	-1.181278	-0.895475	-0.660072	5	3	10	2	0
298	0.264872	0.276317	0.276317	0.413591	-1.005705	-0.228851	-0.394489	0.022813	-0.225282	0.659151	0	2	26	1	0
299	-0.168616	-1.281713	-1.428873	-1.30748	-2.396253	-0.919556	-0.655653	-1.084079	0.759552	-0.537719	2	13	35	0	0
300	0.338667	0.276317	0.276317	-1.30748	-1.053684	-0.915812	-1.157106	0.476997	0.648349	-0.956566	8	45	35	0	0
301	0.271837	0.276317	0.276317	0.413591	-0.04836	-0.228851	-0.861922	-0.590228	-0.225282	-0.044302	3	4	29	2	0
302	-0.44618	0.276317	0.276317	0.413591	-1.666897	0.78914	-1.376439	-0.791995	-0.225282	-0.229496	9	40	51	1	0
303	0.338667	0.276317	0.276317	0.413591	-0.702284	0.78914	-1.037868	0.404186	-0.330285	-0.189507	9	35	46	2	0
304	0.338667	0.276317	0.276317	-1.30748	-1.30331	-1.189953	-1.201452	-0.557172	0.918903	-0.193587	11	13	25	0	0
305	0.338667	0.276317	0.276317	0.413591	-0.013908	0.78914	0.418543	-0.138356	-0.559791	-0.365036	12	35	3	2	0
306	0.324395	0.276317	0.276317	0.413591	-1.084904	-1.195595	-0.284005	-0.529402	-0.225282	-0.183899	0	2	26	1	0
307	0.338667	0.276317	0.276317	0.413591	0.396738	0.78914	-0.054971	0.752732	1.389238	-0.467798	1	0	27	0	0
308	-0.232928	0.276317	0.276317	0.413591	-0.551637	-0.228851	-0.62436	-0.483996	-0.798243	0.495571	0	40	51	1	0
309	0.102138	0.276317	0.276317	0.413591	0.637105	0.78914	0.192142	-0.252021	-1.032541	0.01436	12	35	3	1	0
310	0.268252	0.276317	0.276317	-1.860631	-0.960454	-1.461389	0.380616	-0.409365	0.166453	-0.220957	6	0	25	0	0
311	-1.004923	-1.352809	-1.31499	-2.67703	-2.293323	-0.905527	-0.880832	-0.558069	-1.988256	-0.497311	2	13	71	0	0
312	0.338667	0.276317	0.276317	-1.889466	-0.627796	-0.233196	-1.205182	-0.951052	0.096221	-0.252144	6	4	25	2	0
313	0.338562	0.276317	0.276317	0.413591	-0.245485	-0.228851	-0.880123	0.214698	-4.224176	-0.781414	6	40	51	1	0
314	0.338452	0.276317	0.276317	0.413591	0.231171	0.185188	-0.110834	0.775992	1.330561	-0.368594	1	0	27	0	0
315	0.338667	0.276317	0.276317	0.413591	-0.696988	0.78914	-1.049626	0.475001	-0.47514	-0.335294	9	40	51	1	0
316	0.322529	0.276317	0.276317	0.413591	-0.606927	-0.228851	-0.498057	-0.325295	-0.203495	0.006128	11	0	25	0	0
317	0.319425	0.276317	0.276317	0.413591	-0.894412	-0.308865	-0.33651	0.282574	-0.225282	0.228246	0	2	26	1	0
318	-6.741422	-6.023612	-7.78368	-2.825668	-0.416313	-0.493512	-0.291948	-1.5558	0.154001	-0.949223	5	3	10	0	0
319	-0.740168	-1.301642	-1.230642	-1.30748	-1.44134	-0.938767	-0.698366	-0.583562	-1.839801	-0.41388	2	13	71	0	0
320	-0.225466	0.276317	0.276317	0.387931	-0.96699	-0.256399	-0.297572	-0.079674	-0.225282	0.43945	0	2	26	1	0
321	0.333656	0.276317	0.276317	-1.891077	-0.414493	-0.283343	-0.578409	-0.899712	-0.188765	-0.250609	6	4	33	2	0
322	-0.444956	0.276317	0.276317	0.413591	-1.542508	0.78914	-1.422538	-0.73289	-0.225282	-0.233316	9	35	46	1	0
323	0.322719	0.276317	0.276317	0.413591	-0.277644	-1.086195	0.327097	0.681103	-0.225282	-0.29848	0	2	26	2	0
324	0.235168	0.276317	0.276317	0.413591	0.340076	-0.228851	-1.014947	-0.909492	-0.148228	-0.434554	3	4	29	0	0
325	0.29104	0.276317	0.276317	0.413591	-0.571047	-0.66679	-0.379868	-0.088353	-0.067724	0.267527	0	2	13	1	0
326	-1.067817	-1.043557	-0.990153	-1.30748	-1.683056	-0.907456	-1.52495	-1.086182	0.611455	-0.73293	2	13	25	0	0
327	-0.725953	-1.087024	-1.134019	-1.30748	-1.737915	-1.374815	-1.313951	-0.776033	-1.839801	-0.89648	2	13	71	0	0
328	-0.159272	-1.279173	-1.106819	-1.142267	-1.583198	-2.146909	-0.87989	-1.495523	-1.742759	-0.95809	2	13	71	0	0
329	-2.508985	-1.448121	-1.004444	0.366219	-0.252721	-1.077916	0.020179	-1.150673	-0.79556	-0.770766	5	3	10	2	0
330	0.29195	0.276317	0.276317	0.413591	-1.009507	-0.228851	-0.379592	-0.192974	-0.225282	0.492	0	40	51	1	0
331	-0.452001	-0.718368	-0.942977	-1.30748	-2.182353	0.115891	-1.321367	-0.485965	0.581978	-0.951255	8	45	35	0	0
332	0.338667	0.276317	0.276317	-1.280103	-0.651073	-0.521309	-0.980367	-0.160421	0.876705	-0.264035	0	4	13	0	0
333	-0.070613	0.276317	0.276317	0.413591	0.712662	-0.228851	-1.030102	-0.650819	-0.283302	-0.374835	3	4	29	0	0
334	-0.335284	0.276317	0.276317	0.413591	-1.756215	0.78914	-1.408337	-0.747459	-0.225282	-0.235885	9	40	51	1	0
335	0.338667	0.276317	0.276317	0.413591	-0.532035	0.78914	0.052454	-0.189148	-0.40205	-0.336774	12	35	46	2	0
336	0.338667	0.276317	0.276317	-1.30748	-1.293108	-1.198769	-1.200598	-0.240688	1.232903	-0.194985	11	8	25	0	0
337	0.338667	0.276317	0.276317	0.413591	-0.377022	0.78914	0.524625	-0.189164	-0.93444	-0.340394	12	35	3	2	0
338	0.338667	0.276317	0.276317	0.413591	-0.117249	-1.246842	0.47226	-0.663618	-0.225282	-0.708427	0	2	26	2	0
339	0.338667	0.276317	0.276317	0.413591	0.279045	0.451386	-0.129125	0.196519	1.389238	-0.729664	1	0	27	0	0
340	0.137241	0.276317	0.276317	0.413591	-1.191888	0.093773	-1.071635	0.319913	-1.032541	0.760606	9	40	51	1	0
341	0.058964	0.276317	0.276317	0.413591	0.70549	0.78914	0.357437	-0.238071	-1.032541	0.519427	12	35	3	1	0
342	0.199921	0.276317	0.276317	-1.250194	-0.31502	0.78914	-2.309153	-0.506524	0.581978	-0.667713	2	1	15	0	1
343	0.338667	0.276317	0.276317	0.413591	0.46257	0.78914	0.016563	-0.437443	0.54209	-0.32603	0	7	36	1	1
344	-1.471691	-1.399591	-0.464598	0.413591	0.265667	-1.219815	0.541075	-0.848589	-0.233218	-0.628444	13	46	2	1	1
345	0.338667	0.276317	0.276317	0.413591	0.107489	0.78914	0.024635	1.888783	0.581978	2.948315	0	6	6	1	1
346	0.338667	0.276317	0.276317	0.413591	0.11639	0.78914	0.598528	0.762111	-0.225282	4.095636	0	44	6	1	1
347	0.338667	0.276317	0.276317	0.413591	0.93186	0.14374	0.792686	0.273333	0.132577	0.299992	5	3	11	1	1
348	-1.190554	-0.389307	0.103331	0.090286	0.200182	-0.568109	0.297603	-0.945898	-1.032541	-0.463253	1	7	4	2	1
349	-0.05394	0.276317	0.276317	0.413591	0.352104	-0.228851	0.049394	-0.734193	-0.225282	-0.458164	1	7	41	2	1
350	0.338667	0.682581	0.450702	0.413591	0.260515	-1.233516	-0.314153	-0.460813	-0.225282	-0.851036	6	12	33	2	1
351	0.338667	0.276317	0.276317	0.413591	-0.287052	0.78914	0.58657	0.047028	-0.225282	0.677217	6	9	28	2	1
352	0.338667	0.276317	0.276317	0.413591	-0.2986	0.78914	0.587421	1.759696	-0.225282	0.129956	6	12	17	2	1
353	0.20961	0.276317	0.276317	0.413591	0.254045	-1.246842	0.1235	-0.6997	-0.225282	-0.505996	6	12	33	2	1
354	0.255687	0.276317	0.276317	0.413591	1.061959	0.249194	0.884776	-0.488278	0.815836	-0.903345	2	19	58	0	1
355	0.274998	0.276317	0.276317	0.413591	0.931586	-0.228851	1.021052	0.454216	1.389238	0.313021	8	19	1	0	1
356	0.338667	0.276317	0.276317	0.413591	1.176343	-0.978766	0.762978	-0.113649	0.217514	0.892044	0	2	13	1	1
357	0.338667	0.276317	0.276317	0.413591	0.470385	0.78914	-0.041165	-0.004131	-0.223024	2.400344	5	3	6	1	1
358	0.338667	0.276317	0.276317	0.413591	0.997955	-0.033563	0.938518	2.25361	0.581978	-0.292146	5	3	8	1	1
359	0.338667	0.276317	0.276317	0.413591	-0.692515	0.281379	0.282432	0.605338	-0.729418	-0.398474	5	3	4	1	1
360	0.338667	0.276317	0.276317	0.413591	0.94299	0.78914	0.239739	0.071583	0.581978	0.57328	1	7	41	1	1
361	0.338667	0.276317	0.276317	0.413591	0.267198	-0.228851	0.848819	1.926144	0.444912	-0.756805	5	3	8	1	1
362	0.338667	0.276317	0.276317	0.413591	0.589979	0.78914	0.48745	0.285868	-0.054314	2.551303	5	3	6	1	1
363	0.338667	0.276317	0.276317	-0.430118	0.606927	0.648371	0.318092	0.628293	0.581978	-0.340243	5	3	9	1	1
364	0.338667	0.276317	0.276317	0.413591	0.246654	0.78914	0.434601	0.657789	0.581978	-0.132655	5	3	11	1	1
365	0.271837	0.276317	0.276317	0.413591	1.058167	0.78914	1.113841	0.056008	0.581978	-0.764168	5	3	11	1	1
366	0.338667	0.276317	0.276317	0.413591	0.375974	0.702531	0.711443	1.309091	0.581978	-0.756789	5	3	8	1	1
367	0.27877	0.276317	0.276317	0.413591	0.752028	0.549547	0.295357	0.305003	-0.225282	-0.151204	1	7	12	2	1
368	0.265375	0.276317	0.276317	0.413591	0.749636	0.78914	0.502976	1.177248	-0.225282	1.730281	6	14	17	2	1
369	0.280383	0.276317	0.276317	0.413591	-0.834311	0.614631	-0.556127	-0.226776	-0.510824	-0.271575	6	12	28	2	1
370	0.338667	0.276317	0.276317	0.413591	-0.090631	0.78914	0.157825	-0.441092	-0.225282	0.080573	6	9	28	2	1
371	0.338667	0.276317	0.276317	0.413591	0.543093	-0.584912	0.183898	-0.687984	-1.839801	0.188247	6	4	19	2	1
372	-0.636086	0.029806	0.092506	0.413591	1.157088	0.32027	0.721826	0.425033	-0.225282	-0.345908	6	14	48	2	1
373	0.338667	0.276317	0.276317	0.413591	0.595295	0.78914	0.649349	0.786519	-0.225282	0.266225	6	14	17	2	1
374	0.338667	0.276317	0.276317	0.413591	0.386808	0.78914	1.040498	0.728386	-0.225282	0.668517	6	18	17	2	1
375	0.338667	0.276317	0.276317	0.413591	0.027986	0.78914	0.761979	0.870688	-0.225282	0.79834	6	12	17	2	1
376	0.338667	0.276317	0.276317	0.413591	0.392485	0.73151	-0.74502	1.67018	-0.225282	1.102288	6	9	18	2	1
377	0.250341	0.276317	0.276317	-1.30748	-1.202562	-1.43508	-0.02524	-0.811384	1.354605	-0.717317	2	5	13	0	1
378	0.338667	0.276317	0.276317	0.413591	0.659073	0.375101	0.265409	-0.645285	-0.225282	-0.042487	3	5	13	1	1
379	0.338667	0.276317	0.276317	0.413591	0.759465	0.043237	-0.38039	-0.650475	-0.225282	0.208819	3	3	13	1	1
380	0.338667	0.276317	0.276317	0.413591	-0.298959	0.78914	-0.737514	-0.236949	1.369697	-0.619233	2	1	15	0	1
381	0.338667	0.276317	0.276317	0.413591	-0.701868	0.78914	-0.488668	-0.140204	0.680085	-0.879458	2	1	15	0	1
382	0.277676	0.276317	0.276317	0.413591	1.159599	-0.228851	0.898368	-0.341444	1.389238	-0.911322	2	19	58	0	1
383	0.338667	0.276317	0.276317	0.413591	0.843795	-0.214409	0.893968	-0.296401	1.389238	-0.588753	2	19	58	0	1
384	-0.811025	-1.295124	-1.141855	0.413591	0.3896	0.78914	-0.17225	-0.880813	1.389238	-0.85645	2	45	35	0	1
385	0.338667	0.276317	0.276317	0.413591	-0.575465	0.78914	-0.492767	-0.430721	1.389238	-0.94211	2	1	15	0	1
386	0.338667	0.276317	0.276317	0.413591	0.677208	-1.045313	0.815747	-0.119425	0.455872	0.72729	2	12	32	0	1
387	0.338667	0.29217	0.311606	0.413591	0.148648	-0.501183	-0.774944	-0.03084	-0.225282	-0.53176	2	1	15	0	1
388	0.338667	0.645039	0.53523	0.413591	0.38124	0.205931	0.125511	-0.165273	-0.225282	-0.350721	7	22	48	2	1
389	0.338667	0.276317	0.276317	0.413591	0.433588	0.78914	0.601078	0.776275	-0.225282	0.20748	7	18	17	2	1
390	0.338667	0.276317	0.276317	0.413591	0.269743	0.78914	0.940448	0.745744	-0.225282	0.584526	7	18	17	2	1
391	0.263749	0.276317	0.276317	0.413591	0.857229	0.78914	0.610414	1.065461	-0.225282	1.792742	7	18	17	2	1
392	-0.943567	0.276317	0.276317	0.413591	0.518358	-0.228851	0.278711	-0.778445	-1.212149	-0.361896	7	8	4	2	1
393	0.338667	0.276317	0.276317	0.413591	0.230349	-1.530055	-0.379411	-0.659342	-0.225282	-0.69237	6	12	33	2	1
394	0.338667	0.276317	0.276317	0.413591	0.460934	0.78914	0.262818	0.09695	-0.225282	-0.663447	7	22	48	2	1
395	0.313626	0.276317	0.276317	0.413591	1.060062	0.78914	0.548013	-0.69876	0.581978	-0.741934	1	7	41	0	1
396	0.338667	0.276317	0.276317	-1.30748	0.340372	0.441446	0.37019	-0.316476	0.581978	-0.364013	8	3	9	0	1
397	0.338667	0.276317	0.276317	0.413591	0.315306	-0.408412	0.788635	0.541883	1.389238	-0.621263	8	3	1	0	1
398	-1.03579	-1.164797	-1.359535	0.413591	0.473535	-1.040379	0.275434	-0.994142	1.389238	-0.946895	2	13	71	0	1
399	0.338667	0.276317	0.276317	0.413591	0.002923	0.78914	0.224001	-0.400654	1.389238	1.155257	2	19	24	0	1
400	0.313772	0.276317	0.276317	0.413591	1.067763	0.78914	0.64732	-0.806988	0.581978	-0.554587	8	3	1	0	1
401	0.338667	0.276317	0.276317	0.413591	0.750097	-0.228851	-0.239724	-0.743044	-0.665944	-0.204689	6	5	13	1	1
402	-0.642717	-1.039504	0.011729	0.413591	-0.711084	0.238313	-1.341763	-0.914145	-1.032541	-0.522623	0	4	2	1	1
403	0.338667	0.276317	0.276317	0.413591	0.08244	0.78914	0.786749	0.518464	-0.225282	1.021085	7	18	17	2	1
404	0.338667	0.276317	0.276317	-2.94171	-3.007567	-0.600084	-0.50688	-0.914194	-0.225282	-0.639714	3	4	13	1	1
405	0.338667	0.276317	0.276317	0.413591	0.00911	0.78914	-0.306424	-0.405792	1.361114	1.4015	0	6	6	0	1
406	0.338667	0.276317	0.276317	0.413591	0.135476	0.085516	-0.167701	-0.391719	-0.225282	-0.345891	0	44	36	1	1
407	0.338667	0.354985	0.286627	0.413591	0.143063	-0.228851	-0.306984	-0.463789	-0.225282	-0.30165	0	44	4	1	1
408	0.305913	0.276317	0.276317	0.000836	-0.436656	-1.246842	0.484138	-0.394417	1.389238	-0.797088	2	13	71	0	1
409	0.338667	0.276317	0.276317	0.413591	0.5636	0.78914	0.208446	-0.075392	1.211722	1.998025	0	3	6	1	1
410	0.338667	0.276317	0.276317	0.413591	1.058205	0.197372	1.130354	2.312527	0.333144	1.069182	4	3	0	2	1
411	0.338667	0.276317	0.276317	0.413591	0.771595	0.78914	0.570479	0.569892	-0.225282	-0.292034	7	22	48	2	1
412	0.338667	0.276317	0.276317	0.413591	1.178195	0.78914	0.779426	0.858541	-0.082491	1.043055	6	14	18	2	1
413	0.338667	0.276317	0.276317	0.413591	0.235364	0.78914	0.261733	0.513481	0.581978	0.230071	7	7	5	1	1
414	-1.116539	0.276317	0.276317	0.413591	0.24334	-0.228851	0.61399	-0.867521	-0.745446	-0.477603	7	7	4	2	1
415	0.338667	0.276317	0.276317	0.413591	-0.014425	-0.1173	0.757132	0.719443	-0.225282	0.418372	7	18	17	1	1
416	0.338667	0.276317	0.276317	0.413591	0.597333	0.78914	0.321174	-0.191419	0.334126	-0.032975	3	5	14	1	2
417	0.338667	0.276317	0.276317	0.413591	0.526363	0.78914	0.243701	0.181378	-0.225089	-0.397349	1	5	14	0	2
418	-0.167864	-0.158357	-0.150239	0.413591	0.299878	0.644127	-0.386557	-0.539533	1.163801	-0.462685	2	1	21	0	2
419	0.338667	0.276317	0.276317	0.413591	0.400866	0.78914	0.507526	0.109332	1.177035	3.284971	8	5	14	0	2
420	0.338667	0.276317	0.276317	-1.30748	0.316337	0.78914	0.345656	-0.329429	1.389238	-0.856186	2	1	16	0	2
421	0.338667	0.276317	0.276317	-1.207597	-0.262423	0.78914	0.004812	-0.000382	0.086817	-0.839829	2	45	16	0	2
422	0.338667	0.276317	0.276317	0.413591	1.208754	0.043295	0.96478	-0.497329	0.581978	-0.464117	8	10	16	0	2
423	0.338667	0.276317	0.276317	0.413591	0.910216	0.615367	0.604424	2.961019	-0.225282	0.022414	6	3	9	1	2
424	0.338667	0.276317	0.276317	0.413591	0.55633	0.77096	0.350737	0.117187	0.068173	-0.257277	1	5	14	1	2
425	0.338667	0.276317	0.276317	0.413591	0.598925	0.78914	0.67106	0.426783	0.086873	-0.44917	10	3	9	1	2
426	0.338667	0.276317	0.276317	0.413591	0.5208	0.569127	0.501171	0.093795	0.143723	-0.163672	3	5	9	1	2
427	0.338667	0.276317	0.276317	0.413591	0.215672	0.78914	0.242255	0.518203	0.131647	-0.444566	10	3	9	1	2
428	-0.759424	0.203914	-0.071894	0.413591	0.745607	-0.228851	0.508442	2.467702	-0.225282	-0.387939	3	5	13	1	2
429	0.177043	0.024399	-0.019007	0.413591	0.426358	0.735589	-0.102015	-0.476094	0.748656	-0.425709	8	1	21	0	2
430	0.338667	0.276317	0.276317	-0.167166	0.624808	0.78914	0.669529	0.074844	-0.068784	-0.44866	8	3	9	0	2
431	0.338667	0.276317	0.276317	0.413591	-0.254039	-0.228851	0.40517	0.120603	-0.225282	-0.716977	2	5	13	0	2
432	0.338667	0.276317	0.276317	0.413591	0.731477	0.78914	0.738333	0.057198	-0.080798	-0.173992	10	5	9	1	2
433	0.338667	0.276317	0.276317	0.413591	1.190069	0.200846	0.986804	-0.230187	0.581978	-0.466976	8	10	16	0	2
434	0.338667	0.276317	0.276317	-0.113477	-0.387533	0.349464	0.293612	-0.105103	0.0735	-0.738815	2	1	13	0	2
435	0.338667	0.276317	0.276317	0.413591	0.945611	0.78914	0.55343	0.166425	-0.791781	-0.103998	10	3	9	1	2
436	0.338667	0.276317	0.276317	0.413591	0.910216	0.531376	0.605526	2.934613	-0.225282	0.034967	6	3	9	1	2
437	0.338667	0.276317	0.276317	0.413591	0.589995	0.78914	0.59741	0.140936	-0.182016	-0.188296	1	3	9	0	2
438	0.338667	0.276317	0.276317	0.413591	-0.23489	-0.228851	0.407045	0.096806	-0.225282	-0.752717	3	5	13	0	2
439	-1.035687	-0.802371	-1.303062	0.413591	0.715265	-0.228851	0.507116	2.398638	-0.225282	-0.043859	3	5	13	1	2
440	0.303951	0.096648	0.138609	-0.109457	0.510837	0.736157	0.33353	-0.403963	0.876941	-0.530135	8	1	16	0	2
441	0.338667	0.276317	0.276317	0.190126	-0.308889	-0.135045	0.365473	-0.184813	-0.143503	-0.664865	2	5	13	0	2
442	0.338667	0.276317	0.276317	0.413591	0.961523	0.76693	0.992411	-0.349909	0.581978	-0.488358	8	10	21	0	2
443	0.338667	0.276317	0.276317	0.413591	0.615701	0.78914	0.874715	-0.061203	-0.101735	-0.180683	8	3	9	0	2
444	0.338667	0.276317	0.276317	0.413591	1.141427	0.055771	0.976052	-0.415869	0.581978	-0.66981	8	10	16	0	2
445	0.338667	0.276317	0.276317	0.413591	0.992417	0.78914	0.58593	0.204834	-0.879618	-0.216472	10	3	9	1	2
446	0.338667	0.276317	0.276317	0.413591	0.655987	0.77455	0.577114	0.05897	0.237071	-0.092279	10	5	9	1	2
447	0.338667	0.276317	0.276317	0.413591	0.615574	0.78914	0.46349	-0.102191	0.131411	-0.284781	1	5	14	1	2
448	0.338667	0.276317	0.276317	0.413591	0.280313	0.78914	0.339243	0.633593	-0.203091	-0.609827	10	3	9	1	2
449	0.338667	0.276317	0.276317	0.413591	0.550737	0.727338	0.414636	0.134589	0.04221	-0.218301	3	5	14	1	2
450	0.103328	0.275388	0.141177	0.413591	0.87673	-0.061245	0.628123	2.762714	-0.225282	-0.255898	3	5	13	1	2
451	0.21898	0.056161	-0.134579	0.413591	0.454358	0.735621	0.05187	-0.51358	0.77828	-0.424169	8	1	21	0	2
452	0.338667	0.276317	0.276317	0.413591	1.071187	0.677222	0.995141	-0.226031	0.581978	-0.454419	8	10	21	0	2
453	0.338667	0.276317	0.276317	0.413591	0.715199	0.78914	0.716459	0.0633	-0.032088	-0.171156	10	3	9	1	2
454	-1.561751	-1.420148	-1.669153	0.413591	0.289165	-1.223233	0.546722	-0.985416	-0.232394	-0.792501	13	46	2	0	1
455	0.338667	0.276317	0.276317	0.413591	0.50834	0.78914	-0.033743	-0.112958	-0.082917	2.525094	5	3	6	1	1
456	0.338667	0.276317	0.276317	0.413591	0.920419	0.78914	0.24591	0.156163	0.581978	0.603581	1	7	5	1	1
457	0.126835	0.446686	0.311897	0.413591	0.539785	0.075421	0.027815	-0.136834	-0.225282	0.01396	1	7	12	2	1
458	0.338667	0.276317	0.276317	0.413591	0.351373	0.78914	0.060062	-0.432938	-0.225282	-0.485142	6	9	28	2	1
459	-0.944145	-0.099659	0.079844	0.413591	1.188177	-0.01733	0.956979	0.429561	-0.225282	-0.454111	6	14	4	2	1
460	0.338667	0.276317	0.276317	0.413591	0.355314	0.78914	-0.20908	-0.759872	-0.225282	2.334989	3	3	13	1	1
461	-1.03579	-1.062282	-1.391766	0.413591	-0.388259	-1.177332	0.240128	-1.095914	1.389238	-0.948608	2	13	35	0	1
462	0.338667	0.276317	0.276317	0.413591	0.935079	-1.040229	0.750942	-0.118615	0.367023	0.969096	2	2	32	0	1
463	0.338667	0.276317	0.276317	0.413591	0.269743	0.78914	0.865624	0.758191	-0.225282	0.818437	7	18	17	2	1
464	0.338667	0.276317	0.276317	0.413591	-0.207286	-2.316664	-0.37926	-0.5099	-0.225282	-0.168161	6	12	33	2	1
465	0.338667	0.276317	0.276317	0.413591	0.630674	0.78914	0.203132	0.112344	-0.225282	-0.592837	7	22	48	2	1
466	0.338667	0.276317	0.276317	0.413591	1.074132	0.78914	0.745088	0.757751	-0.142616	0.629515	6	14	17	2	1
467	0.245499	0.276317	0.276317	-0.528397	-0.206805	0.78914	-1.53468	-0.488528	0.581978	-0.562437	2	1	15	0	1
468	0.082022	0.276317	0.276317	0.413591	0.733484	0.375608	0.275703	0.158986	-0.225282	-0.402445	1	7	12	2	1
469	0.338667	0.56389	0.351213	0.413591	0.231009	-1.352683	-0.35933	-0.505784	-0.225282	-0.84038	6	12	33	2	1
470	0.338667	0.276317	0.276317	0.413591	0.843905	-1.030422	0.759315	-0.130009	0.357678	0.895445	2	2	13	0	1
471	0.338667	0.276317	0.276317	0.413591	0.812911	-0.069759	0.978648	1.607987	0.581978	-0.552417	5	3	8	1	1
472	0.338667	0.276317	0.276317	0.07401	0.666462	0.661332	0.688922	0.629727	0.581978	-0.270155	5	3	9	1	1
473	0.338667	0.276317	0.276317	0.413591	0.363689	0.388476	0.634227	0.319782	0.553025	0.083013	5	3	11	1	1
474	0.338667	0.276317	0.276317	0.413591	0.29925	-0.14118	0.792129	1.502246	0.512751	-0.756799	5	3	8	1	1
475	0.295414	0.276317	0.276317	0.413591	0.738437	0.78914	0.661621	1.29256	-0.225282	1.825411	6	14	17	2	1
476	0.288621	0.276317	0.276317	0.413591	-0.81376	0.65847	-0.538446	-0.186407	-0.460832	0.271325	6	12	28	2	1
477	0.338667	0.276317	0.276317	0.413591	0.558151	-0.55602	0.209988	-0.725667	-1.839801	0.243964	6	8	19	2	1
478	0.338667	0.276317	0.276317	0.413591	0.281695	0.784374	0.066698	1.617531	-0.225282	0.932251	6	9	17	2	1
479	0.327981	0.276317	0.276317	0.413591	1.065316	0.78914	0.270286	-0.643637	0.581978	-0.654076	1	7	41	0	1
480	0.338667	0.276317	0.276317	0.413591	0.005489	0.78914	-0.008108	-0.400921	1.379124	1.38459	0	6	24	0	1
481	0.338667	0.347138	0.279494	0.413591	0.138383	0.054566	-0.231695	-0.44712	-0.225282	-0.307829	0	44	36	1	1
482	0.338667	0.276317	0.276317	0.413591	0.568277	0.78914	0.341172	0.035789	0.495127	2.183152	0	3	6	1	1
483	0.338634	0.276317	0.276317	0.413591	-1.079218	-0.228851	-0.352597	0.1088	-0.225282	0.899107	0	2	26	1	0
484	-6.118534	-7.986761	-7.735266	-2.9449	-0.451517	-1.581664	-0.241596	-1.836376	-0.218616	-0.932595	5	3	10	0	0
485	-0.848743	-1.449084	-1.478795	-1.30748	-0.955579	-0.23854	-0.392483	0.312457	-1.839801	-0.356565	2	13	10	0	0
486	0.338667	0.276317	0.276317	0.413591	0.065641	-1.246842	0.562782	0.65895	-0.225282	-0.531838	0	2	26	2	0
487	0.003404	0.276317	0.276317	0.413591	0.124142	-0.228851	-1.268164	-0.920446	0.040215	-0.662212	3	4	29	0	0
488	-0.671657	-0.520981	-0.755346	-1.30748	-2.893206	0.340806	-0.635254	-0.410967	0.581978	-0.578662	8	45	35	0	0
489	-0.445491	0.276317	0.276317	0.413591	-1.617377	0.78914	-1.434505	-0.744394	-0.225282	-0.228194	9	40	51	1	0
490	0.299557	0.276317	0.276317	0.413591	-1.121523	-0.839106	0.288508	-0.81254	-0.225282	0.378531	0	2	26	1	0
491	0.047859	0.276317	0.276317	0.413591	0.816426	0.78914	0.30751	-0.263631	-1.032541	0.591258	12	35	3	1	0
492	0.338311	0.276317	0.276317	0.413591	-0.373874	-0.228851	-0.877403	0.162231	-2.996888	-0.764503	6	40	51	1	0
493	0.338667	0.276317	0.276317	-1.30748	-1.156784	-1.112678	-1.220073	-0.651846	0.847674	-0.202913	11	13	25	0	0
494	0.145226	0.276317	0.276317	0.413591	0.199848	0.78914	0.37476	-0.237617	-1.032541	0.413579	12	35	3	1	0
495	-0.424844	-1.472729	-1.27906	-1.30748	-0.751317	-1.520252	-0.522938	-0.704273	-1.839801	-0.396957	2	13	71	0	0
496	-0.165685	0.276317	0.276317	-0.462096	-0.74401	-2.222429	0.526075	-0.501588	-0.225282	0.055207	6	0	25	2	0
497	0.338667	0.276317	0.276317	-1.2802	-0.660343	-0.542518	-0.992237	0.484923	0.948274	-0.938467	8	45	35	0	0
498	0.207052	0.276317	0.276317	0.413591	0.076031	-0.228851	-0.925985	-0.660271	-0.212835	-0.056468	3	4	29	0	0
499	0.320334	0.276317	0.276317	0.413591	-1.017885	-0.763986	-0.311234	-0.088378	-0.225282	0.123216	0	2	26	1	0
500	-0.224286	0.276317	0.276317	0.413591	-0.595314	-0.228851	-0.393491	-0.381786	-0.58627	0.492819	0	40	51	1	0
501	0.183412	0.276317	0.276317	-0.312532	-0.773173	-2.167217	0.4693	-0.271989	0.16304	-0.144108	6	0	25	0	0
502	0.312225	0.276317	0.276317	0.413591	-0.897718	-0.271077	-0.382689	0.114509	-0.225282	0.549972	0	2	26	1	0
503	0.025364	0.276317	0.276317	0.403325	-0.94776	-0.257915	-0.307213	0.108906	-0.225282	0.274763	0	2	26	1	0
504	0.309072	0.276317	0.276317	-2.054968	-0.001025	-0.234807	-0.453646	-0.815704	-0.204401	-0.413205	6	4	33	2	0
505	-0.312938	-1.142816	-1.104	-1.30748	-0.942227	-1.676895	-1.471897	-0.876562	-1.839801	-0.856968	2	13	71	0	0
506	-0.352768	0.276317	0.276317	0.413591	-1.709544	0.78914	-1.379725	-0.789023	-0.225282	-0.23359	9	40	51	1	0
507	0.338667	0.276317	0.276317	0.413591	-1.037669	-1.246842	0.461159	-0.720705	-0.225282	-0.760567	0	2	26	2	0
