# Supplementary material for: Student learning performance prediction based on online behavior: an empirical study during the COVID-19 pandemic
Source: PeerJ Comput Sci. 2023 Nov 17;9:e1699. doi: 10.7717/peerj-cs.1699 (PMC10703107; doi:10.7717/peerj-cs.1699)
Supplement: Supplemental Information 5 — How to prepare the weka environment and the description of two experiments of Prediction and Feature Selection. [file peerj-cs-09-1699-s005.zip]

Archive with 42 entries (35 files):
- weka configuration/
- weka configuration/FEATURE SELECTION/
- weka configuration/FEATURE SELECTION/COURSE A/
- weka configuration/FEATURE SELECTION/COURSE A/A-CORR
- weka configuration/FEATURE SELECTION/COURSE A/A-CorrBF
- weka configuration/FEATURE SELECTION/COURSE A/A-CorrGS
- weka configuration/FEATURE SELECTION/COURSE A/A-InfoGain
- weka configuration/FEATURE SELECTION/COURSE A/A-ReF
- weka configuration/FEATURE SELECTION/COURSE B/
- weka configuration/FEATURE SELECTION/COURSE B/B-CorrBF
- weka configuration/FEATURE SELECTION/COURSE B/B-CorrGS
- weka configuration/FEATURE SELECTION/COURSE B/B-GainRatio
- weka configuration/FEATURE SELECTION/COURSE B/B-InfoGain
- weka configuration/FEATURE SELECTION/COURSE B/B-ReF
- weka configuration/PREDICTION/
- weka configuration/PREDICTION/COURSE A/
- weka configuration/PREDICTION/COURSE A/A-AdsBoostM1.model
- weka configuration/PREDICTION/COURSE A/A-Bagging.model
- weka configuration/PREDICTION/COURSE A/A-J48.model
- weka configuration/PREDICTION/COURSE A/A-J48graft.model
- weka configuration/PREDICTION/COURSE A/A-LibSVM.model
- weka configuration/PREDICTION/COURSE A/A-MLP.model
- weka configuration/PREDICTION/COURSE A/A-MOEFC.model
- weka configuration/PREDICTION/COURSE A/A-NaiveBayes.model
- weka configuration/PREDICTION/COURSE A/A-OptimizedForest.model
- weka configuration/PREDICTION/COURSE A/A-RF.model
- weka configuration/PREDICTION/COURSE A/A-SMO.model
- weka configuration/PREDICTION/COURSE A/A-Voting.model
- weka configuration/PREDICTION/COURSE B/
- weka configuration/PREDICTION/COURSE B/B-AdaBoostM1.model
- weka configuration/PREDICTION/COURSE B/B-Bagging.model
- weka configuration/PREDICTION/COURSE B/B-J48.model
- weka configuration/PREDICTION/COURSE B/B-J48graft.model
- weka configuration/PREDICTION/COURSE B/B-LibSVM.model
- weka configuration/PREDICTION/COURSE B/B-MLP.model
- weka configuration/PREDICTION/COURSE B/B-MOEFC.model
- weka configuration/PREDICTION/COURSE B/B-NaiveBayes.model
- weka configuration/PREDICTION/COURSE B/B-OptimizedForest.model
- weka configuration/PREDICTION/COURSE B/B-RandomForest.model
- weka configuration/PREDICTION/COURSE B/B-SMO.model
- weka configuration/PREDICTION/COURSE B/B-Voting.model
- weka configuration/readme.txt
