# Supplementary material for: Student learning performance prediction based on online behavior: an empirical study during the COVID-19 pandemic
Source: PeerJ Comput Sci. 2023 Nov 17;9:e1699. doi: 10.7717/peerj-cs.1699 (PMC10703107; doi:10.7717/peerj-cs.1699)
Supplement: Supplemental Information 5 — How to prepare the weka environment and the description of two experiments of Prediction and Feature Selection. [file peerj-cs-09-1699-s005.zip › weka configuration/FEATURE SELECTION/COURSE A/A-CorrBF]

=== Run information ===

Evaluator:    weka.attributeSelection.CfsSubsetEval -P 1 -E 1
Search:       weka.attributeSelection.BestFirst -D 1 -N 5
Relation:     206443801_dataPre_timeDuration_finalStage2-weka.filters.unsupervised.attribute.NumericToNominal-R5-8-weka.filters.unsupervised.attribute.NumericToNominal-R11-weka.filters.unsupervised.attribute.Remove-R1
Instances:    228
Attributes:   10
              pv
              special_time
              time_dur_days
              department_id
              major_id
              class_id
              clazz_id
              job_num
              videojob_num
              exam_avgscore
Evaluation mode:    evaluate on all training data


=== Attribute Selection on all input data ===

Search Method:
	Best first.
	Start set: no attributes
	Search direction: forward
	Stale search after 5 node expansions
	Total number of subsets evaluated: 43
	Merit of best subset found:    0.291

Attribute Subset Evaluator (supervised, Class (nominal): 10 exam_avgscore):
	CFS Subset Evaluator
	Including locally predictive attributes

Selected attributes: 6,8,9 : 3
                     class_id
                     job_num
                     videojob_num
