# Supplementary material for: Student learning performance prediction based on online behavior: an empirical study during the COVID-19 pandemic
Source: PeerJ Comput Sci. 2023 Nov 17;9:e1699. doi: 10.7717/peerj-cs.1699 (PMC10703107; doi:10.7717/peerj-cs.1699)
Supplement: Supplemental Information 5 — How to prepare the weka environment and the description of two experiments of Prediction and Feature Selection. [file peerj-cs-09-1699-s005.zip › weka configuration/FEATURE SELECTION/COURSE A/A-InfoGain]

=== Run information ===

Evaluator:    weka.attributeSelection.InfoGainAttributeEval 
Search:       weka.attributeSelection.Ranker -T -1.7976931348623157E308 -N -1
Relation:     206443801_dataPre_timeDuration_finalStage2-weka.filters.unsupervised.attribute.NumericToNominal-R5-8-weka.filters.unsupervised.attribute.NumericToNominal-R11-weka.filters.unsupervised.attribute.Remove-R1
Instances:    228
Attributes:   10
              pv
              special_time
              time_dur_days
              department_id
              major_id
              class_id
              clazz_id
              job_num
              videojob_num
              exam_avgscore
Evaluation mode:    evaluate on all training data


=== Attribute Selection on all input data ===

Search Method:
	Attribute ranking.

Attribute Evaluator (supervised, Class (nominal): 10 exam_avgscore):
	Information Gain Ranking Filter

Ranked attributes:
 0.5674   6 class_id
 0.3588   5 major_id
 0.2082   8 job_num
 0.1958   9 videojob_num
 0.0998   4 department_id
 0.092    1 pv
 0.0448   7 clazz_id
 0        2 special_time
 0        3 time_dur_days

Selected attributes: 6,5,8,9,4,1,7,2,3 : 9
