# Supplementary material for: Student learning performance prediction based on online behavior: an empirical study during the COVID-19 pandemic
Source: PeerJ Comput Sci. 2023 Nov 17;9:e1699. doi: 10.7717/peerj-cs.1699 (PMC10703107; doi:10.7717/peerj-cs.1699)
Supplement: Supplemental Information 5 — How to prepare the weka environment and the description of two experiments of Prediction and Feature Selection. [file peerj-cs-09-1699-s005.zip › weka configuration/FEATURE SELECTION/COURSE A/A-ReF]

=== Run information ===

Evaluator:    weka.attributeSelection.ReliefFAttributeEval -M -1 -D 1 -K 10
Search:       weka.attributeSelection.Ranker -T -1.7976931348623157E308 -N -1
Relation:     206443801_dataPre_timeDuration_finalStage2-weka.filters.unsupervised.attribute.NumericToNominal-R5-8-weka.filters.unsupervised.attribute.NumericToNominal-R11-weka.filters.unsupervised.attribute.Remove-R1
Instances:    228
Attributes:   10
              pv
              special_time
              time_dur_days
              department_id
              major_id
              class_id
              clazz_id
              job_num
              videojob_num
              exam_avgscore
Evaluation mode:    evaluate on all training data


=== Attribute Selection on all input data ===

Search Method:
	Attribute ranking.

Attribute Evaluator (supervised, Class (nominal): 10 exam_avgscore):
	ReliefF Ranking Filter
	Instances sampled: all
	Number of nearest neighbours (k): 10
	Equal influence nearest neighbours

Ranked attributes:
 0.22065   5 major_id
 0.20994   4 department_id
 0.15575   7 clazz_id
 0.09648   6 class_id
 0.07549   9 videojob_num
 0.04288   8 job_num
 0.01341   3 time_dur_days
 0.00797   1 pv
-0.00223   2 special_time

Selected attributes: 5,4,7,6,9,8,3,1,2 : 9
