# Supplementary material for: Student learning performance prediction based on online behavior: an empirical study during the COVID-19 pandemic
Source: PeerJ Comput Sci. 2023 Nov 17;9:e1699. doi: 10.7717/peerj-cs.1699 (PMC10703107; doi:10.7717/peerj-cs.1699)
Supplement: Supplemental Information 5 — How to prepare the weka environment and the description of two experiments of Prediction and Feature Selection. [file peerj-cs-09-1699-s005.zip › weka configuration/FEATURE SELECTION/COURSE B/B-CorrBF]

=== Run information ===

Evaluator:    weka.attributeSelection.CfsSubsetEval -P 1 -E 1
Search:       weka.attributeSelection.BestFirst -D 1 -N 5
Relation:     223274662_dataPre_4Stage-weka.filters.unsupervised.attribute.NumericToNominal-R12-16-weka.filters.unsupervised.attribute.Remove-R6
Instances:    129
Attributes:   15
              job_num
              videojob_num
              videojob_time
              test_num
              test_avgscore
              exam_num
              exam_avgscore
              pv
              sign_num
              special_time
              department_id
              major_id
              class_id
              clazz_id
              score
Evaluation mode:    evaluate on all training data


=== Attribute Selection on all input data ===

Search Method:
	Best first.
	Start set: no attributes
	Search direction: forward
	Stale search after 5 node expansions
	Total number of subsets evaluated: 80
	Merit of best subset found:    0.307

Attribute Subset Evaluator (supervised, Class (nominal): 15 score):
	CFS Subset Evaluator
	Including locally predictive attributes

Selected attributes: 7,13 : 2
                     exam_avgscore
                     class_id
