# Supplementary material for: Student learning performance prediction based on online behavior: an empirical study during the COVID-19 pandemic
Source: PeerJ Comput Sci. 2023 Nov 17;9:e1699. doi: 10.7717/peerj-cs.1699 (PMC10703107; doi:10.7717/peerj-cs.1699)
Supplement: Supplemental Information 5 — How to prepare the weka environment and the description of two experiments of Prediction and Feature Selection. [file peerj-cs-09-1699-s005.zip › weka configuration/FEATURE SELECTION/COURSE B/B-GainRatio]

=== Run information ===

Evaluator:    weka.attributeSelection.GainRatioAttributeEval 
Search:       weka.attributeSelection.Ranker -T -1.7976931348623157E308 -N -1
Relation:     223274662_dataPre_4Stage-weka.filters.unsupervised.attribute.NumericToNominal-R12-16-weka.filters.unsupervised.attribute.Remove-R6
Instances:    129
Attributes:   15
              job_num
              videojob_num
              videojob_time
              test_num
              test_avgscore
              exam_num
              exam_avgscore
              pv
              sign_num
              special_time
              department_id
              major_id
              class_id
              clazz_id
              score
Evaluation mode:    evaluate on all training data


=== Attribute Selection on all input data ===

Search Method:
	Attribute ranking.

Attribute Evaluator (supervised, Class (nominal): 15 score):
	Gain Ratio feature evaluator

Ranked attributes:
 0.313    7 exam_avgscore
 0.1714   5 test_avgscore
 0.1539  13 class_id
 0.1235  12 major_id
 0.0486  11 department_id
 0.0349  14 clazz_id
 0        8 pv
 0        9 sign_num
 0        2 videojob_num
 0        3 videojob_time
 0        4 test_num
 0       10 special_time
 0        6 exam_num
 0        1 job_num

Selected attributes: 7,5,13,12,11,14,8,9,2,3,4,10,6,1 : 14
