# Supplementary material for: Student learning performance prediction based on online behavior: an empirical study during the COVID-19 pandemic
Source: PeerJ Comput Sci. 2023 Nov 17;9:e1699. doi: 10.7717/peerj-cs.1699 (PMC10703107; doi:10.7717/peerj-cs.1699)
Supplement: Supplemental Information 5 — How to prepare the weka environment and the description of two experiments of Prediction and Feature Selection. [file peerj-cs-09-1699-s005.zip › weka configuration/FEATURE SELECTION/COURSE B/B-InfoGain]

=== Run information ===

Evaluator:    weka.attributeSelection.CorrelationAttributeEval 
Search:       weka.attributeSelection.Ranker -T -1.7976931348623157E308 -N -1
Relation:     223274662_dataPre_4Stage-weka.filters.unsupervised.attribute.NumericToNominal-R12-16-weka.filters.unsupervised.attribute.Remove-R6
Instances:    129
Attributes:   15
              job_num
              videojob_num
              videojob_time
              test_num
              test_avgscore
              exam_num
              exam_avgscore
              pv
              sign_num
              special_time
              department_id
              major_id
              class_id
              clazz_id
              score
Evaluation mode:    evaluate on all training data


=== Attribute Selection on all input data ===

Search Method:
	Attribute ranking.

Attribute Evaluator (supervised, Class (nominal): 15 score):
	Correlation Ranking Filter
Ranked attributes:
 0.2625   5 test_avgscore
 0.2517   7 exam_avgscore
 0.2442   4 test_num
 0.1934   1 job_num
 0.1911  10 special_time
 0.1777   3 videojob_time
 0.1777   2 videojob_num
 0.1748   6 exam_num
 0.1488   8 pv
 0.1458   9 sign_num
 0.0957  14 clazz_id
 0.0714  12 major_id
 0.0698  13 class_id
 0.0682  11 department_id

Selected attributes: 5,7,4,1,10,3,2,6,8,9,14,12,13,11 : 14
