# Supplementary material for: Student learning performance prediction based on online behavior: an empirical study during the COVID-19 pandemic
Source: PeerJ Comput Sci. 2023 Nov 17;9:e1699. doi: 10.7717/peerj-cs.1699 (PMC10703107; doi:10.7717/peerj-cs.1699)
Supplement: Supplemental Information 5 — How to prepare the weka environment and the description of two experiments of Prediction and Feature Selection. [file peerj-cs-09-1699-s005.zip › weka configuration/readme.txt]

Please open these files with weka. 

The installer link of weka-3-8-6: https://waikato.github.io/weka-wiki/downloading_weka/


PREPARING
- The two raw dataset 'Course A.csv' and 'Course B.csv' need download firstly
- preparing(Normalizing, discretizing, and setting your interval for the final score. If regression task is needed, setting the interval is out of consideration .)


PREDICTION
- Open weka, click 'Experimenter', click 'New', choose your results destination and experiment type.
- Choose dataset prepared.
- Choose Algotithms.
  --'Add new...'
  --'OK' (Then, 'ZeroR is in the Algotirhms list.')
  --'Load options' and choosing the file(s) 'A-XXX.model' (or 'B-XXX.model') in the folder
  --Select the 'ZeroR' in the list and Delete it.

-Click 'Run' (the top line in the page)
  --'Start'


FEATURE SELECTION
-Just Open the file with text.
-OR you can also do this experiment in the weka.
  --click 'Explorer', then choose the dataset prepared.
  --'Attributes Selection', choose the method and 'start'.

(The 'Explorer' also can do the prediction task in the 'Classify' after loading the dataset prepared.)
